# Supplementary material for: APRIL is a novel clinical chemo-resistance biomarker in colorectal adenocarcinoma identified by gene expression profiling
Source: BMC Cancer. 2009 Dec 11;9:434. doi: 10.1186/1471-2407-9-434 (PMC2801520; doi:10.1186/1471-2407-9-434)
Supplement: Additional file 5 — Cell death gene list used for supervised gene expression analysis. Xcel file with list of identified 2177 genes involved in the control, regulation and execution of cell death (apoptotic and non-apoptotic forms) that were represented on the HGU133 Plus 2.0 GeneGhip, using databases (GO, Genespring v6.1, RefSeq, EntrezGene) and literature searches (Medline and ISI). [file 1471-2407-9-434-S5.XLS]

## Sheet: Celldeath2177
Identified 2177 genes involved in the control, regulation and execution of cell death( apoptotic and non-apoptotic forms) that were represented on the HGU133 Plus 2.0 GeneGhip, using databases (GO, Genespring v6.1, RefSeq, EntrezGene) and literature searches (Medline and ISI)	Additional File-4 : Identified 2177 genes involved in the control, regulation and execution of cell death( apoptotic and non-apoptotic forms) that were represented on the HGU133 Plus 2.0 GeneGhip, using databases (GO, Genespring v6.1, RefSeq, EntrezGene) and literature searches (Medline and ISI)
Probe Set ID	Gene Title	Gene Symbol	Chromosomal Location
1294_at	ubiquitin-activating enzyme E1-like	UBE1L	3p21
1552405_at	NACHT, leucine rich repeat and PYD containing 5	NALP5	19q13.43
1552426_a_at	TM2 domain containing 3	TM2D3	15q26.3
1552463_at	serpin peptidase inhibitor, clade B (ovalbumin), member 11	SERPINB11	---
1552473_at	guanidinoacetate N-methyltransferase	GAMT	19p13.3
1552474_a_at	guanidinoacetate N-methyltransferase	GAMT	19p13.3
1552531_a_at	NACHT, leucine rich repeat and PYD containing 11	NALP11	19q13.42-q13.43
1552544_at	serpin peptidase inhibitor, clade A (alpha-1 antiproteinase, antitrypsin), member 12	SERPINA12	14q32.13
1552553_a_at	caspase recruitment domain family, member 12	CARD12	2p22-p21
1552554_a_at	caspase recruitment domain family, member 12	CARD12	2p22-p21
1552629_a_at	phosphatidylserine receptor	PTDSR	17q25
1552631_a_at	mitogen-activated protein kinase kinase kinase 6	MAP3K6	1p36.11
1552648_a_at	tumor necrosis factor receptor superfamily, member 10a	TNFRSF10A	8p21
1552651_a_at	ring finger and FYVE-like domain containing 1	RFFL	17q12
1552701_a_at	caspase-1 dominant-negative inhibitor pseudo-ICE	COP1	---
1552703_s_at	caspase 1, apoptosis-related cysteine peptidase (interleukin 1, beta, convertase) /// caspase-1 dominant-negative inhibitor pseudo-ICE	CASP1 /// COP1	11q23
1552841_s_at	BCL2-like 14 (apoptosis facilitator)	BCL2L14	12p13-p12
1552892_at	tumor necrosis factor receptor superfamily, member 13C	TNFRSF13C	22q13.1-q13.31
1552927_at	TAK1-binding protein 3	TAB3	Xp21.3
1552928_s_at	TAK1-binding protein 3	TAB3	Xp21.3
1552932_at	NACHT, leucine rich repeat and PYD containing 6	NALP6	11p15
1552960_at	leucine rich repeat containing 15	LRRC15	3q29
1552976_at	---	---	---
1553032_at	interleukin 31 receptor A	IL31RA	5q11.2
1553047_at	phosphatidylinositol-4-phosphate 5-kinase, type II, beta	PIP5K2B	17q12
1553048_a_at	phosphatidylinositol-4-phosphate 5-kinase, type II, beta	PIP5K2B	17q12
1553057_at	serpin peptidase inhibitor, clade B (ovalbumin), member 12	SERPINB12	---
1553072_at	BCL2/adenovirus E1B 19kD interacting protein like	BNIPL	1q21.2
1553088_a_at	BCL2-like 11 (apoptosis facilitator)	BCL2L11	2q13
1553096_s_at	BCL2-like 11 (apoptosis facilitator)	BCL2L11	2q13
1553136_at	potassium channel tetramerisation domain containing 18	KCTD18	2q33.1
1553137_s_at	Kruppel-like factor 11	KLF11	2p25
1553306_at	caspase 8, apoptosis-related cysteine peptidase	CASP8	2q33-q34
1553430_a_at	EDAR-associated death domain	EDARADD	1q42.3-q43
1553499_s_at	serpin peptidase inhibitor, clade A (alpha-1 antiproteinase, antitrypsin), member 9	SERPINA9	14q32.13
1553523_at	NACHT, leucine rich repeat and PYD containing 14	NALP14	11p15.4
1553525_at	NACHT, leucine rich repeat and PYD containing 13	NALP13	19q13.43
1553526_at	NACHT, leucine rich repeat and PYD containing 8	NALP8	19q13.43
1553534_at	NACHT, leucine rich repeat and PYD containing 10	NALP10	11p15.4
1553599_a_at	synaptonemal complex protein 3	SYCP3	12q
1553660_at	HUS1 checkpoint homolog b (S. pombe)	HUS1B	6p25.3
1553661_a_at	HUS1 checkpoint homolog b (S. pombe)	HUS1B	6p25.3
1553681_a_at	perforin 1 (pore forming protein)	PRF1	10q22
1553694_a_at	phosphoinositide-3-kinase, class 2, alpha polypeptide	PIK3C2A	11p15.5-p14
1553837_at	Bcl-XL-binding protein v68	MGC5352	12q24.33
1553928_at	ELMO domain containing 2	ELMOD2	4q31.21
1553987_at	apoptosis-related protein PNAS-1	FLJ39616	12q24.12
1554053_at	serine palmitoyltransferase, long chain base subunit 1	SPTLC1	9q22.2
1554128_at	small adipocyte factor 1	SMAF1	20q11.23
1554129_a_at	small adipocyte factor 1	SMAF1	20q11.23
1554154_at	ganglioside induced differentiation associated protein 2	GDAP2	1p12
1554319_at	ribosomal protein S6 kinase, 90kDa, polypeptide 5	RPS6KA5	14q31-q32.1
1554379_a_at	tumor protein p73	TP73	1p36.3
1554386_at	cystatin 9 (testatin)	CST9	20p11.21
1554391_at	TANK-binding kinase 1	TBK1	12q14.1
1554441_a_at	KIAA0261	KIAA0261	10q23.2
1554479_a_at	caspase recruitment domain family, member 8	CARD8	19q13.32
1554491_a_at	serpin peptidase inhibitor, clade C (antithrombin), member 1	SERPINC1	1q23-q25.1
1554509_a_at	chromosome 10 open reading frame 97	C10orf97	10p13
1554543_at	sperm associated antigen 9	SPAG9	17q21.33
1554569_a_at	CUG triplet repeat, RNA binding protein 2	CUGBP2	10p13
1554616_at	serpin peptidase inhibitor, clade B (ovalbumin), member 8	SERPINB8	18q21.3
1554744_at	caspase-1 dominant-negative inhibitor pseudo-ICE	COP1	---
1554827_a_at	adenylate cyclase 7	ADCY7	16q12-q13
1554830_a_at	STEAP family member 3	STEAP3	2q14.2
1554839_at	cell death-inducing DFFA-like effector c	CIDEC	3p25.3
1554857_at	engulfment and cell motility 2 (ced-12 homolog, C. elegans)	ELMO2	20q13
1554889_at	TIA1 cytotoxic granule-associated RNA binding protein	TIA1	2p13
1554890_a_at	TIA1 cytotoxic granule-associated RNA binding protein	TIA1	2p13
1554952_s_at	NACHT, leucine rich repeat and PYD containing 12	NALP12	19q13.42
1555091_at	Protein phosphatase 1F (PP2C domain containing)	PPM1F	22q11.22
1555140_a_at	BCL2-like 2	BCL2L2	14q11.2-q12
1555261_at	---	---	---
1555308_at	caspase recruitment domain family, member 14	CARD14	17q25
1555309_a_at	caspase recruitment domain family, member 14	CARD14	17q25
1555341_at	unc-5 homolog C (C. elegans)	UNC5C	4q21-q23
1555342_a_at	unc-5 homolog C (C. elegans)	UNC5C	4q21-q23
1555372_at	BCL2-like 11 (apoptosis facilitator)	BCL2L11	2q13
1555394_at	phosphatidylinositol glycan, class K	PIGK	1p31.1
1555419_a_at	N-acylsphingosine amidohydrolase (acid ceramidase) 1	ASAH1	8p22-p21.3
1555431_a_at	interleukin 31 receptor A	IL31RA	5q11.2
1555454_at	lipopolysaccharide-induced TNF factor	LITAF	16p13.13
1555464_at	interferon induced with helicase C domain 1	IFIH1	2p24.3-q24.3
1555470_a_at	protein phosphatase 1F (PP2C domain containing)	PPM1F	22q11.22
1555551_at	serpin peptidase inhibitor, clade B (ovalbumin), member 5	SERPINB5	18q21.3
1555581_a_at	tumor protein p73-like	TP73L	3q28
1555634_a_at	leukocyte immunoglobulin-like receptor, subfamily A (with TM domain), member 5	LILRA5	19q13.4
1555643_s_at	leukocyte immunoglobulin-like receptor, subfamily A (with TM domain), member 5	LILRA5	19q13.4
1555675_at	BRCC2	BRCC2	11q24.1
1555694_a_at	calsenilin, presenilin binding protein, EF-hand transcription factor	CSEN	2q21.1
1555707_at	TRAFs and NIK-associated protein	TNAP	---
1555723_at	SH3 multiple domains 2	SH3MD2	4q32.3-q33
1555788_a_at	tribbles homolog 3 (Drosophila)	TRIB3	20p13-p12.2
1555826_at	Effector cell peptidase receptor 1	BIRC5	17q25
1555895_at	dynamin 2	DNM2	19p13.2
1555943_at	Bcl-XL-binding protein v68	MGC5352	12q24.33
1556049_at	reticulon 4	RTN4	2p16.3
1556088_at	RPA interacting protein	RIP	17p13.2
1556103_at	CDNA FLJ44114 fis, clone TESTI4046502	---	---
1556226_at	SCC-112 protein	SCC-112	4p14
1556229_at	Carbohydrate kinase-like	CARKL	17p13
1556287_a_at	Chromosome 6 open reading frame 182	C6orf182	6q21
1556323_at	CUG triplet repeat, RNA binding protein 2	CUGBP2	10p13
1556338_at	Ubiquitin-activating enzyme E1C (UBA3 homolog, yeast)	UBE1C	3p24.3-p13
1556339_a_at	Ubiquitin-activating enzyme E1C (UBA3 homolog, yeast)	UBE1C	3p24.3-p13
1556416_s_at	SEC31-like 1 (S. cerevisiae)	SEC31L1	4q21.3
1556730_at	Pleckstrin homology-like domain, family A, member 1	PHLDA1	12q15
1556950_s_at	serpin peptidase inhibitor, clade B (ovalbumin), member 6	SERPINB6	6p25
1556990_at	PERP, TP53 apoptosis effector	PERP	6q24
1557166_at	programmed cell death 4 (neoplastic transformation inhibitor)	PDCD4	10q24
1557174_a_at	Interleukin-1 receptor-associated kinase 1 binding protein 1	IRAK1BP1	6q14-q15
1557257_at	B-cell CLL/lymphoma 10	BCL10	1p22
1557258_a_at	B-cell CLL/lymphoma 10	BCL10	1p22
1557422_at	Hypothetical gene supported by BC046381	---	10p14
1557555_at	MAD1 mitotic arrest deficient-like 1 (yeast)	MAD1L1	7p22
1557562_at	GRIP1 associated protein 1	GRIPAP1	Xp11
1557580_at	Calcineurin binding protein 1	CABIN1	22q11.23
1557581_x_at	Calcineurin binding protein 1	CABIN1	22q11.23
1557767_at	nanos homolog 2 (Drosophila)	NANOS2	19q13.32
1557804_at	Sp3 transcription factor	SP3	2q31
1557836_at	ELMO domain containing 2	ELMOD2	4q31.21
1557837_a_at	ELMO domain containing 2	ELMOD2	4q31.21
1557964_at	eukaryotic translation initiation factor 4 gamma, 2	EIF4G2	11p15
1558011_at	integral membrane glycoprotein-like /// similar to bA110H4.2 (similar to membrane protein) /// similar to POM121 membrane glycoprotein-like 1 /// similar to bA110H4.2 (similar to membrane protein) /// similar to bA110H4.2 (similar to membrane protein) /// similar to POM121 membrane glycoprotein-like 1 /// similar to POM121 membrane glycoprotein-like 1 /// similar to POM121 membrane glycoprotein-l…	LOC166994 /// LOC340089 /// LOC401485 /// LOC441079 /// LOC441081 /// LOC441082 /// LOC441083 /// LOC441084 /// LOC441098 /// LOC441100	6p22.1 /// 5q13.2 /// 5q21.1
1558048_x_at	---	---	---
1558143_a_at	BCL2-like 11 (apoptosis facilitator)	BCL2L11	2q13
1558338_at	Sema domain, transmembrane domain (TM), and cytoplasmic domain, (semaphorin) 6A	SEMA6A	5q23.1
1558477_at	Protein kinase C binding protein 1	PRKCBP1	20q13.12
1558493_at	cystatin pseudogene	LOC164380	20p11.21
1558518_at	TAK1-binding protein 3	TAB3	Xp21.3
1558571_at	Homo sapiens, clone IMAGE:5752022, mRNA	---	---
1558599_at	Phosphatidylinositol-4-phosphate 5-kinase, type II, beta	PIP5K2B	17q12
1558600_a_at	Phosphatidylinositol-4-phosphate 5-kinase, type II, beta	PIP5K2B	17q12
1558643_s_at	EGF-like repeats and discoidin I-like domains 3	EDIL3	5q14
1558645_at	mindbomb homolog 1 (Drosophila)	MIB1	18q11.2
1558705_at	Atonal homolog 8 (Drosophila)	ATOH8	2p11.2
1558706_a_at	Atonal homolog 8 (Drosophila)	ATOH8	2p11.2
1558719_s_at	Complement component 1, q subcomponent binding protein	C1QBP	17p13.3
1558738_at	Nucleolar protein 3 (apoptosis repressor with CARD domain)	NOL3	16q21-q23
1558775_s_at	neutral sphingomyelinase (N-SMase) activation associated factor	NSMAF	8q12-q13
1558802_at	TM2 domain containing 1	BBP	1p31.3
1558922_at	TIA1 cytotoxic granule-associated RNA binding protein	TIA1	2p13
1559035_a_at	Aryl hydrocarbon receptor	AHR	7p15
1559180_at	CDNA FLJ39790 fis, clone SPLEN2003204	---	---
1559227_s_at	von Hippel-Lindau tumor suppressor	VHL	3p26-p25
1559282_at	Pleiomorphic adenoma gene-like 1	PLAGL1	6q24-q25
1559458_at	lymphotoxin beta receptor (TNFR superfamily, member 3)	LTBR	12p13
1559692_at	---	---	---
1559747_at	Hypothetical protein FLJ21439	FLJ21439	15q14
1559754_at	Lymphotoxin beta (TNF superfamily, member 3)	LTB	6p21.3
1559949_at	Trichorhinophalangeal syndrome I	TRPS1	8q24.12
1559975_at	B-cell translocation gene 1, anti-proliferative	BTG1	12q22
1560049_at	Hypothetical gene supported by BC046381	---	10p14
1560207_at	RAD21 homolog (S. pombe)	RAD21	8q24
1560255_at	chromosome 10 open reading frame 31	C10orf31	---
1560492_at	CASP2 and RIPK1 domain containing adaptor with death domain	CRADD	12q21.33-q23.1
1560553_at	TGFB1-induced anti-apoptotic factor 1	TIAF1	17q11.2
1560639_at	Stathmin-like 3	STMN3	20q13.3
1560715_at	procollagen-proline, 2-oxoglutarate 4-dioxygenase (proline 4-hydroxylase), alpha polypeptide III	P4HA3	11q13.4
1561019_at	BCL2-like 10 (apoptosis facilitator)	BCL2L10	15q21
1561073_at	Trichorhinophalangeal syndrome I	TRPS1	8q24.12
1561152_a_at	Zinc finger, C3HC-type containing 1	ZC3HC1	7q32.2
1561263_at	C1q and tumor necrosis factor related protein 3	C1QTNF3	---
1561375_at	---	---	---
1561652_at	Beclin 1 (coiled-coil, myosin-like BCL2 interacting protein)	BECN1	17q21
1561778_at	MRNA upregulated during camptothecin-induced apoptosis of U937 cells	---	---
1561844_at	BCL2-like 11 (apoptosis facilitator)	BCL2L11	2q13
1562137_at	ADAM metallopeptidase domain 10	ADAM10	15q2
1562250_at	Sema domain, immunoglobulin domain (Ig), transmembrane domain (TM) and short cytoplasmic domain, (semaphorin) 4D	SEMA4D	9q22-q31
1562256_at	NACHT, leucine rich repeat and PYD (pyrin domain) containing 1 /// NACHT, leucine rich repeat and PYD (pyrin domain) containing 1	NALP1	17p13
1562257_x_at	NACHT, leucine rich repeat and PYD (pyrin domain) containing 1 /// NACHT, leucine rich repeat and PYD (pyrin domain) containing 1	NALP1	17p13
1562368_at	Caspase recruitment domain family, member 11	CARD11	7p22
1562690_at	CDNA clone IMAGE:5272040	---	---
1562921_at	---	---	---
1563010_at	Integrin, beta 8	ITGB8	7p21.1
1563348_at	Ribosomal protein L15	RPL15	3p24.2
1563445_x_at	cathepsin L-like 3	CTSLL3	10q22.3-q23.1
1563472_at	B-cell receptor-associated protein 31	BCAP31	Xq28
1563706_at	CASP2 and RIPK1 domain containing adaptor with death domain	CRADD	12q21.33-q23.1
1563792_at	Amnionless homolog (mouse)	AMN	14q32.3
1563975_at	Ring finger protein 130	RNF130	5q35.3
1564259_at	Ubiquitin specific peptidase 2	USP2	11q23.3
1564301_a_at	RPA interacting protein	RIP	17p13.2
1564407_a_at	Dedicator of cytokinesis 1	DOCK1	10q26.13-q26.3
1564736_a_at	caspase 12 pseudogene 1	CASP12P1	11q22.3
1564796_at	epithelial membrane protein 1	EMP1	12p12.3
1565776_at	ATP-binding cassette, sub-family A (ABC1), member 1	ABCA1	9q31.1
1566105_at	mitofusin 2	MFN2	1p36.22
1566106_at	Mitofusin 2	MFN2	1p36.22
1566129_at	LIM and senescent cell antigen-like domains 1	LIMS1	2q12.3-q13
1566540_at	Protein kinase C, epsilon	PRKCE	2p21
1566541_at	Protein kinase C, epsilon	PRKCE	2p21
1566740_at	Phospholipase C, epsilon 1	PLCE1	10q23
1568672_at	ELL associated factor 2	EAF2	3q13.33
1568673_s_at	ELL associated factor 2	EAF2	3q13.33
1568678_s_at	FGFR1 oncogene partner	FGFR1OP	6q27
1568762_at	programmed cell death 6	PDCD6	5pter-p15.2
1568763_s_at	programmed cell death 6 /// hypothetical gene supported by AK055127; BC053586; BC067863	PDCD6 /// LOC440997	5pter-p15.2 /// 3q29
1568764_x_at	programmed cell death 6	PDCD6	5pter-p15.2
1568765_at	serpin peptidase inhibitor, clade E (nexin, plasminogen activator inhibitor type 1), member 1	SERPINE1	7q21.3-q22
1569021_at	Phosphoinositide-3-kinase, class 2, alpha polypeptide	PIK3C2A	11p15.5-p14
1569022_a_at	phosphoinositide-3-kinase, class 2, alpha polypeptide	PIK3C2A	11p15.5-p14
1569067_at	BCL2-like 1	BCL2L1	20q11.21
1569110_x_at	programmed cell death 6	PDCD6	5pter-p15.2
1569140_at	ubiquitin protein ligase E3 component n-recognin 2	UBR2	6p21.1
1569203_at	chemokine (C-X-C motif) ligand 2	CXCL2	4q21
1569257_at	formin-like 1	FMNL1	17q21
1569345_at	Purinergic receptor P2X, ligand-gated ion channel, 1	P2RX1	17p13.3
1569346_a_at	Purinergic receptor P2X, ligand-gated ion channel, 1	P2RX1	17p13.3
1569355_at	Calsenilin, presenilin binding protein, EF-hand transcription factor	CSEN	2q21.1
1569415_at	---	---	---
1569430_at	CDNA clone IMAGE:4908933	---	---
1569477_at	Forkhead box O3A	FOXO3A	6q21
1569508_at	PR domain containing 5	PRDM5	4q25-q26
1569518_at	Rho-related BTB domain containing 2	RHOBTB2	8p21.3
1569714_at	Zinc finger, FYVE domain containing 20	ZFYVE20	3p25.1
1569719_at	BCL2-like 14 (apoptosis facilitator)	BCL2L14	12p13-p12
1569748_at	---	---	---
1569791_at	serine/threonine kinase 4	STK4	20q11.2-q13.2
1569861_at	TNF receptor-associated factor 5	TRAF5	1q32
1569998_at	monocyte to macrophage differentiation-associated 2	MMD2	7p22.1
1569999_at	CDNA clone IMAGE:4837159	---	---
1570001_at	CASP8 associated protein 2	CASP8AP2	6q15
1570259_at	LIM and senescent cell antigen-like domains 1	LIMS1	2q12.3-q13
1570279_at	ATP-binding cassette, sub-family A (ABC1), member 1	ABCA1	9q31.1
1570507_at	catenin (cadherin-associated protein), beta 1, 88kDa	CTNNB1	3p21
1729_at	TNFRSF1A-associated via death domain	TRADD	16q22
1861_at	BCL2-antagonist of cell death	BAD	11q13.1
200004_at	eukaryotic translation initiation factor 4 gamma, 2 /// eukaryotic translation initiation factor 4 gamma, 2	EIF4G2	11p15
200023_s_at	eukaryotic translation initiation factor 3, subunit 5 epsilon, 47kDa /// eukaryotic translation initiation factor 3, subunit 5 epsilon, 47kDa	EIF3S5	11p15.4
200035_at	dullard homolog (Xenopus laevis) /// dullard homolog (Xenopus laevis)	DULLARD	17p13
200041_s_at	HLA-B associated transcript 1 /// HLA-B associated transcript 1	BAT1	6p21.3
200045_at	ATP-binding cassette, sub-family F (GCN20), member 1 /// ATP-binding cassette, sub-family F (GCN20), member 1	ABCF1	6p21.33
200046_at	defender against cell death 1 /// defender against cell death 1	DAD1	14q11-q12
200602_at	amyloid beta (A4) precursor protein (peptidase nexin-II, Alzheimer disease)	APP	21q21.2|21q21.3
200607_s_at	RAD21 homolog (S. pombe)	RAD21	8q24
200608_s_at	RAD21 homolog (S. pombe)	RAD21	8q24
200661_at	protective protein for beta-galactosidase (galactosialidosis)	PPGB	20q13.1
200677_at	pituitary tumor-transforming 1 interacting protein	PTTG1IP	21q22.3
200704_at	lipopolysaccharide-induced TNF factor	LITAF	16p13.13
200706_s_at	lipopolysaccharide-induced TNF factor	LITAF	16p13.13
200766_at	cathepsin D (lysosomal aspartyl peptidase)	CTSD	11p15.5
200787_s_at	phosphoprotein enriched in astrocytes 15	PEA15	1q21.1
200788_s_at	phosphoprotein enriched in astrocytes 15	PEA15	1q21.1
200796_s_at	myeloid cell leukemia sequence 1 (BCL2-related)	MCL1	1q21
200797_s_at	myeloid cell leukemia sequence 1 (BCL2-related)	MCL1	1q21
200798_x_at	myeloid cell leukemia sequence 1 (BCL2-related)	MCL1	1q21
200799_at	heat shock 70kDa protein 1A	HSPA1A	6p21.3
200800_s_at	heat shock 70kDa protein 1A /// heat shock 70kDa protein 1B	HSPA1A /// HSPA1B	6p21.3
200803_s_at	testis enhanced gene transcript (BAX inhibitor 1)	TEGT	12q12-q13
200804_at	testis enhanced gene transcript (BAX inhibitor 1)	TEGT	12q12-q13
200830_at	proteasome (prosome, macropain) 26S subunit, non-ATPase, 2	PSMD2	3q27.1
200837_at	B-cell receptor-associated protein 31	BCAP31	Xq28
200838_at	cathepsin B	CTSB	8p22
200839_s_at	cathepsin B	CTSB	8p22
200862_at	24-dehydrocholesterol reductase	DHCR24	1p33-p31.1
200865_at	eukaryotic translation initiation factor 3, subunit 5 epsilon, 47kDa /// similar to eukaryotic translation initiation factor 3, subunit 5 epsilon, 47kDa; eukaryotic translation initiation factor 3, subunit 5 (epsilon, 47kD); eIF3-epsilon	EIF3S5 /// LOC339799	11p15.4 /// 2p16.1
200888_s_at	ribosomal protein L23	RPL23	17q
200920_s_at	B-cell translocation gene 1, anti-proliferative	BTG1	12q22
200921_s_at	B-cell translocation gene 1, anti-proliferative	BTG1	12q22
200945_s_at	SEC31-like 1 (S. cerevisiae)	SEC31L1	4q21.3
200976_s_at	Tax1 (human T-cell leukemia virus type I) binding protein 1	TAX1BP1	7p15
200977_s_at	Tax1 (human T-cell leukemia virus type I) binding protein 1	TAX1BP1	7p15
200986_at	serpin peptidase inhibitor, clade G (C1 inhibitor), member 1, (angioedema, hereditary)	SERPING1	11q12-q13.1
201008_s_at	thioredoxin interacting protein	TXNIP	1q21.1
201009_s_at	thioredoxin interacting protein	TXNIP	1q21.1
201010_s_at	thioredoxin interacting protein	TXNIP	1q21.1
201080_at	Phosphatidylinositol-4-phosphate 5-kinase, type II, beta	PIP5K2B	17q12
201081_s_at	phosphatidylinositol-4-phosphate 5-kinase, type II, beta	PIP5K2B	17q12
201083_s_at	BCL2-associated transcription factor 1	BCLAF1	6q22-q23
201084_s_at	BCL2-associated transcription factor 1	BCLAF1	6q22-q23
201085_s_at	SON DNA binding protein	SON	21q22.1-q22.2|21q22.11
201086_x_at	SON DNA binding protein	SON	21q22.1-q22.2|21q22.11
201095_at	death-associated protein	DAP	5p15.2
201101_s_at	BCL2-associated transcription factor 1	BCLAF1	6q22-q23
201105_at	lectin, galactoside-binding, soluble, 1 (galectin 1)	LGALS1	22q13.1
201111_at	CSE1 chromosome segregation 1-like (yeast)	CSE1L	20q13
201112_s_at	CSE1 chromosome segregation 1-like (yeast)	CSE1L	20q13
201115_at	polymerase (DNA directed), delta 2, regulatory subunit 50kDa	POLD2	7p13
201120_s_at	progesterone receptor membrane component 1	PGRMC1	Xq22-q24
201121_s_at	progesterone receptor membrane component 1	PGRMC1	Xq22-q24
201147_s_at	TIMP metallopeptidase inhibitor 3 (Sorsby fundus dystrophy, pseudoinflammatory)	TIMP3	22q12.1-q13.2|22q12.3
201148_s_at	TIMP metallopeptidase inhibitor 3 (Sorsby fundus dystrophy, pseudoinflammatory)	TIMP3	22q12.1-q13.2|22q12.3
201149_s_at	TIMP metallopeptidase inhibitor 3 (Sorsby fundus dystrophy, pseudoinflammatory)	TIMP3	22q12.1-q13.2|22q12.3
201150_s_at	TIMP metallopeptidase inhibitor 3 (Sorsby fundus dystrophy, pseudoinflammatory)	TIMP3	22q12.1-q13.2|22q12.3
201155_s_at	mitofusin 2	MFN2	1p36.22
201167_x_at	Rho GDP dissociation inhibitor (GDI) alpha	ARHGDIA	17q25.3
201168_x_at	Rho GDP dissociation inhibitor (GDI) alpha	ARHGDIA	17q25.3
201201_at	cystatin B (stefin B)	CSTB	21q22.3
201207_at	tumor necrosis factor, alpha-induced protein 1 (endothelial)	TNFAIP1	17q22-q23
201208_s_at	tumor necrosis factor, alpha-induced protein 1 (endothelial)	TNFAIP1	17q22-q23
201209_at	histone deacetylase 1	HDAC1	1p34
201244_s_at	v-raf-1 murine leukemia viral oncogene homolog 1	RAF1	3p25
201255_x_at	HLA-B associated transcript 3	BAT3	6p21.3
201305_x_at	acidic (leucine-rich) nuclear phosphoprotein 32 family, member B	ANP32B	9q22.32
201306_s_at	acidic (leucine-rich) nuclear phosphoprotein 32 family, member B	ANP32B	9q22.32
201324_at	epithelial membrane protein 1	EMP1	12p12.3
201325_s_at	epithelial membrane protein 1	EMP1	12p12.3
201340_s_at	ectodermal-neural cortex (with BTB-like domain)	ENC1	5q12-q13.3
201341_at	ectodermal-neural cortex (with BTB-like domain)	ENC1	5q12-q13.3
201360_at	cystatin C (amyloid angiopathy and cerebral hemorrhage)	CST3	20p11.21
201367_s_at	zinc finger protein 36, C3H type-like 2	ZFP36L2	2p22.3-p21
201368_at	zinc finger protein 36, C3H type-like 2	ZFP36L2	2p22.3-p21
201369_s_at	zinc finger protein 36, C3H type-like 2	ZFP36L2	2p22.3-p21
201370_s_at	cullin 3	CUL3	2q36.3
201371_s_at	cullin 3	CUL3	2q36.3
201372_s_at	cullin 3	CUL3	2q36.3
201391_at	TNF receptor-associated protein 1	TRAP1	16p13.3
201423_s_at	cullin 4A	CUL4A	13q34
201424_s_at	cullin 4A	CUL4A	13q34
201446_s_at	TIA1 cytotoxic granule-associated RNA binding protein	TIA1	2p13
201447_at	TIA1 cytotoxic granule-associated RNA binding protein	TIA1	2p13
201448_at	TIA1 cytotoxic granule-associated RNA binding protein	TIA1	2p13
201449_at	TIA1 cytotoxic granule-associated RNA binding protein	TIA1	2p13
201450_s_at	TIA1 cytotoxic granule-associated RNA binding protein	TIA1	2p13
201464_x_at	v-jun sarcoma virus 17 oncogene homolog (avian)	JUN	1p32-p31
201465_s_at	v-jun sarcoma virus 17 oncogene homolog (avian)	JUN	1p32-p31
201466_s_at	v-jun sarcoma virus 17 oncogene homolog (avian)	JUN	1p32-p31
201487_at	cathepsin C	CTSC	11q14.1-q14.3
201502_s_at	nuclear factor of kappa light polypeptide gene enhancer in B-cells inhibitor, alpha	NFKBIA	14q13
201544_x_at	poly(A) binding protein, nuclear 1	PABPN1	14q11.2-q13
201545_s_at	poly(A) binding protein, nuclear 1	PABPN1	14q11.2-q13
201588_at	thioredoxin-like 1	TXNL1	18q21.2
201619_at	peroxiredoxin 3	PRDX3	10q25-q26
201628_s_at	Ras-related GTP binding A	RRAGA	9p22.1
201631_s_at	immediate early response 3	IER3	6p21.3
201635_s_at	fragile X mental retardation, autosomal homolog 1	FXR1	3q28
201637_s_at	fragile X mental retardation, autosomal homolog 1	FXR1	3q28
201686_x_at	apoptosis inhibitor 5	API5	11p12-q12
201687_s_at	apoptosis inhibitor 5	API5	11p12-q12
201710_at	v-myb myeloblastosis viral oncogene homolog (avian)-like 2	MYBL2	20q13.1
201715_s_at	apoptotic chromatin condensation inducer 1	ACIN1	14q11.2
201739_at	serum/glucocorticoid regulated kinase	SGK	6q23
201743_at	CD14 antigen /// CD14 antigen	CD14	5q22-q32|5q31.1
201746_at	tumor protein p53 (Li-Fraumeni syndrome)	TP53	17p13.1
201763_s_at	death-associated protein 6	DAXX	6p21.3
201796_s_at	valyl-tRNA synthetase	VARS	6p21.3
201797_s_at	valyl-tRNA synthetase	VARS	6p21.3
201810_s_at	SH3-domain binding protein 5 (BTK-associated)	SH3BP5	3p24.3
201811_x_at	SH3-domain binding protein 5 (BTK-associated)	SH3BP5	3p24.3
201844_s_at	RING1 and YY1 binding protein	RYBP	3p13
201846_s_at	RING1 and YY1 binding protein	RYBP	3p13
201848_s_at	BCL2/adenovirus E1B 19kDa interacting protein 3	BNIP3	10q26.3
201849_at	BCL2/adenovirus E1B 19kDa interacting protein 3	BNIP3	10q26.3
201865_x_at	nuclear receptor subfamily 3, group C, member 1 (glucocorticoid receptor)	NR3C1	5q31.3
201866_s_at	nuclear receptor subfamily 3, group C, member 1 (glucocorticoid receptor)	NR3C1	5q31.3
201965_s_at	amyotrophic lateral sclerosis 4	ALS4	9q34.13
202014_at	protein phosphatase 1, regulatory (inhibitor) subunit 15A	PPP1R15A	19q13.2
202023_at	ephrin-A1	EFNA1	1q21-q22
202033_s_at	RB1-inducible coiled-coil 1	RB1CC1	8p22-q21.13
202034_x_at	RB1-inducible coiled-coil 1	RB1CC1	8p22-q21.13
202035_s_at	secreted frizzled-related protein 1	SFRP1	8p12-p11.1
202036_s_at	secreted frizzled-related protein 1	SFRP1	8p12-p11.1
202037_s_at	secreted frizzled-related protein 1	SFRP1	8p12-p11.1
202039_at	TGFB1-induced anti-apoptotic factor 1 /// myosin XVIIIA	TIAF1 /// MYO18A	17q11.2
202049_s_at	zinc finger protein 262	ZNF262	1p32-p34
202050_s_at	zinc finger protein 262	ZNF262	1p32-p34
202051_s_at	zinc finger protein 262	ZNF262	1p32-p34
202073_at	optineurin	OPTN	10p13
202074_s_at	optineurin	OPTN	10p13
202076_at	baculoviral IAP repeat-containing 2	BIRC2	11q22
202087_s_at	cathepsin L	CTSL	9q21-q22
202094_at	baculoviral IAP repeat-containing 5 (survivin)	BIRC5	17q25
202095_s_at	baculoviral IAP repeat-containing 5 (survivin)	BIRC5	17q25
202116_at	D4, zinc and double PHD fingers family 2	DPF2	11q13
202123_s_at	v-abl Abelson murine leukemia viral oncogene homolog 1	ABL1	9q34.1
202124_s_at	amyotrophic lateral sclerosis 2 (juvenile) chromosome region, candidate 3	ALS2CR3	2q33
202125_s_at	amyotrophic lateral sclerosis 2 (juvenile) chromosome region, candidate 3	ALS2CR3	2q33
202139_at	aldo-keto reductase family 7, member A2 (aflatoxin aldehyde reductase)	AKR7A2	1p35.1-p36.23
202156_s_at	CUG triplet repeat, RNA binding protein 2	CUGBP2	10p13
202157_s_at	CUG triplet repeat, RNA binding protein 2	CUGBP2	10p13
202158_s_at	CUG triplet repeat, RNA binding protein 2	CUGBP2	10p13
202168_at	TAF9 RNA polymerase II, TATA box binding protein (TBP)-associated factor, 32kDa	TAF9	5q11.2-q13.1
202178_at	protein kinase C, zeta	PRKCZ	1p36.33-p36.2
202213_s_at	cullin 4B	CUL4B	Xq23
202214_s_at	cullin 4B	CUL4B	Xq23
202221_s_at	E1A binding protein p300	EP300	22q13.2
202241_at	tribbles homolog 1 (Drosophila)	TRIB1	8q24.13
202253_s_at	dynamin 2	DNM2	19p13.2
202264_s_at	translocase of outer mitochondrial membrane 40 homolog (yeast)	TOMM40	19q13
202266_at	TRAF and TNF receptor associated protein	TTRAP	6p22.3-p22.1
202268_s_at	amyloid beta precursor protein binding protein 1	APPBP1	16q22
202277_at	serine palmitoyltransferase, long chain base subunit 1	SPTLC1	9q22.2
202278_s_at	serine palmitoyltransferase, long chain base subunit 1	SPTLC1	9q22.2
202283_at	serpin peptidase inhibitor, clade F (alpha-2 antiplasmin, pigment epithelium derived factor), member 1	SERPINF1	17p13.1
202293_at	stromal antigen 1	STAG1	3q22.3
202295_s_at	cathepsin H	CTSH	15q24-q25
202346_at	huntingtin interacting protein 2	HIP2	4p14
202347_s_at	huntingtin interacting protein 2	HIP2	4p14
202376_at	serpin peptidase inhibitor, clade A (alpha-1 antiproteinase, antitrypsin), member 3	SERPINA3	14q32.1
202387_at	BCL2-associated athanogene /// BCL2-associated athanogene	BAG1	9p12
202389_s_at	huntingtin (Huntington disease)	HD	4p16.3
202390_s_at	huntingtin (Huntington disease)	HD	4p16.3
202405_at	TIA1 cytotoxic granule-associated RNA binding protein-like 1	TIAL1	10q
202406_s_at	TIA1 cytotoxic granule-associated RNA binding protein-like 1	TIAL1	10q
202431_s_at	v-myc myelocytomatosis viral oncogene homolog (avian)	MYC	8q24.12-q24.13
202450_s_at	cathepsin K (pycnodysostosis)	CTSK	1q21
202478_at	tribbles homolog 2 (Drosophila)	TRIB2	2p24.3
202479_s_at	tribbles homolog 2 (Drosophila)	TRIB2	2p24.3
202480_s_at	death effector domain containing	DEDD	1q23.3
202490_at	inhibitor of kappa light polypeptide gene enhancer in B-cells, kinase complex-associated protein	IKBKAP	9q31
202491_s_at	inhibitor of kappa light polypeptide gene enhancer in B-cells, kinase complex-associated protein	IKBKAP	9q31
202509_s_at	tumor necrosis factor, alpha-induced protein 2	TNFAIP2	14q32
202510_s_at	tumor necrosis factor, alpha-induced protein 2	TNFAIP2	14q32
202511_s_at	ATG5 autophagy related 5 homolog (S. cerevisiae)	ATG5	6q21
202512_s_at	ATG5 autophagy related 5 homolog (S. cerevisiae)	ATG5	6q21
202535_at	Fas (TNFRSF6)-associated via death domain	FADD	11q13.3
202581_at	heat shock 70kDa protein 1B	HSPA1B	6p21.3
202603_at	ADAM metallopeptidase domain 10	ADAM10	15q2
202604_x_at	ADAM metallopeptidase domain 10	ADAM10	15q2|15q22
202624_s_at	calcineurin binding protein 1	CABIN1	22q11.23
202627_s_at	serpin peptidase inhibitor, clade E (nexin, plasminogen activator inhibitor type 1), member 1	SERPINE1	7q21.3-q22
202628_s_at	serpin peptidase inhibitor, clade E (nexin, plasminogen activator inhibitor type 1), member 1	SERPINE1	7q21.3-q22
202637_s_at	intercellular adhesion molecule 1 (CD54), human rhinovirus receptor	ICAM1	19p13.3-p13.2
202638_s_at	intercellular adhesion molecule 1 (CD54), human rhinovirus receptor	ICAM1	19p13.3-p13.2
202643_s_at	tumor necrosis factor, alpha-induced protein 3	TNFAIP3	6q23
202644_s_at	tumor necrosis factor, alpha-induced protein 3	TNFAIP3	6q23
202676_x_at	Fas-activated serine/threonine kinase	FASTK	7q35
202687_s_at	tumor necrosis factor (ligand) superfamily, member 10 /// tumor necrosis factor (ligand) superfamily, member 10	TNFSF10	3q26
202688_at	tumor necrosis factor (ligand) superfamily, member 10 /// tumor necrosis factor (ligand) superfamily, member 10	TNFSF10	3q26
202693_s_at	serine/threonine kinase 17a (apoptosis-inducing)	STK17A	7p12-p14
202694_at	serine/threonine kinase 17a (apoptosis-inducing)	STK17A	7p12-p14
202695_s_at	serine/threonine kinase 17a (apoptosis-inducing)	STK17A	7p12-p14
202723_s_at	forkhead box O1A (rhabdomyosarcoma)	FOXO1A	13q14.1
202724_s_at	forkhead box O1A (rhabdomyosarcoma)	FOXO1A	13q14.1
202730_s_at	programmed cell death 4 (neoplastic transformation inhibitor)	PDCD4	10q24
202731_at	programmed cell death 4 (neoplastic transformation inhibitor)	PDCD4	10q24
202762_at	Rho-associated, coiled-coil containing protein kinase 2	ROCK2	2p24
202763_at	caspase 3, apoptosis-related cysteine peptidase	CASP3	4q34
202820_at	aryl hydrocarbon receptor	AHR	7p15
202833_s_at	serpin peptidase inhibitor, clade A (alpha-1 antiproteinase, antitrypsin), member 1	SERPINA1	14q32.1
202834_at	angiotensinogen (serpin peptidase inhibitor, clade A, member 8)	AGT	1q42-q43
202859_x_at	interleukin 8	IL8	4q13-q21
202862_at	fumarylacetoacetate hydrolase (fumarylacetoacetase)	FAH	15q23-q25
202871_at	TNF receptor-associated factor 4	TRAF4	17q11-q12
202887_s_at	DNA-damage-inducible transcript 4	DDIT4	10pter-q26.12
202893_at	unc-13 homolog B (C. elegans)	UNC13B	9p12-p11
202901_x_at	cathepsin S	CTSS	1q21
202902_s_at	cathepsin S	CTSS	1q21
202957_at	hematopoietic cell-specific Lyn substrate 1	HCLS1	3q13
202980_s_at	seven in absentia homolog 1 (Drosophila)	SIAH1	16q12
202981_x_at	seven in absentia homolog 1 (Drosophila)	SIAH1	16q12
202984_s_at	BCL2-associated athanogene 5	BAG5	14q32.32
202985_s_at	BCL2-associated athanogene 5	BAG5	14q32.32
203005_at	lymphotoxin beta receptor (TNFR superfamily, member 3)	LTBR	12p13
203063_at	protein phosphatase 1F (PP2C domain containing)	PPM1F	22q11.22
203078_at	cullin 2	CUL2	10p11.21
203079_s_at	cullin 2	CUL2	10p11.21
203084_at	transforming growth factor, beta 1 (Camurati-Engelmann disease)	TGFB1	19q13.2|19q13.1
203085_s_at	transforming growth factor, beta 1 (Camurati-Engelmann disease)	TGFB1	19q13.2|19q13.1
203089_s_at	HtrA serine peptidase 2	HTRA2	2p12
203103_s_at	PRP19/PSO4 pre-mRNA processing factor 19 homolog (S. cerevisiae)	PRPF19	11q12.2
203110_at	PTK2B protein tyrosine kinase 2 beta	PTK2B	8p21.1
203111_s_at	PTK2B protein tyrosine kinase 2 beta	PTK2B	8p21.1
203120_at	tumor protein p53 binding protein, 2	TP53BP2	1q42.1
203139_at	death-associated protein kinase 1	DAPK1	9q34.1
203149_at	poliovirus receptor-related 2 (herpesvirus entry mediator B)	PVRL2	19q13.2-q13.4
203185_at	Ras association (RalGDS/AF-6) domain family 2	RASSF2	20pter-p12.1
203187_at	dedicator of cytokinesis 1	DOCK1	10q26.13-q26.3
203218_at	mitogen-activated protein kinase 9	MAPK9	5q35
203234_at	uridine phosphorylase 1	UPP1	7p12.3
203265_s_at	mitogen-activated protein kinase kinase 4	MAP2K4	17p11.2
203266_s_at	mitogen-activated protein kinase kinase 4	MAP2K4	17p11.2
203269_at	neutral sphingomyelinase (N-SMase) activation associated factor	NSMAF	8q12-q13
203277_at	DNA fragmentation factor, 45kDa, alpha polypeptide	DFFA	1p36.3-p36.2
203281_s_at	ubiquitin-activating enzyme E1-like	UBE1L	3p21
203348_s_at	ets variant gene 5 (ets-related molecule)	ETV5	3q28
203349_s_at	ets variant gene 5 (ets-related molecule)	ETV5	3q28
203371_s_at	NADH dehydrogenase (ubiquinone) 1 beta subcomplex, 3, 12kDa	NDUFB3	2q31.3
203414_at	monocyte to macrophage differentiation-associated	MMD	17q
203415_at	programmed cell death 6	PDCD6	5pter-p15.2
203421_at	tumor protein p53 inducible protein 11	TP53I11	11p11.2
203489_at	CD27-binding (Siva) protein	SIVA	14q32.33
203504_s_at	ATP-binding cassette, sub-family A (ABC1), member 1	ABCA1	9q31.1
203505_at	ATP-binding cassette, sub-family A (ABC1), member 1	ABCA1	9q31.1
203508_at	tumor necrosis factor receptor superfamily, member 1B	TNFRSF1B	1p36.3-p36.2
203528_at	sema domain, immunoglobulin domain (Ig), transmembrane domain (TM) and short cytoplasmic domain, (semaphorin) 4D	SEMA4D	9q22-q31
203531_at	cullin 5	CUL5	11q22-q23
203532_x_at	cullin 5	CUL5	11q22-q23
203533_s_at	cullin 5	CUL5	11q22-q23
203618_at	Fas apoptotic inhibitory molecule 2	FAIM2	12q13
203619_s_at	Fas apoptotic inhibitory molecule 2	FAIM2	12q13
203627_at	Insulin-like growth factor 1 receptor	IGF1R	15q26.3
203628_at	insulin-like growth factor 1 receptor	IGF1R	15q26.3
203650_at	protein C receptor, endothelial (EPCR)	PROCR	20q11.2
203657_s_at	cathepsin F	CTSF	11q13
203684_s_at	B-cell CLL/lymphoma 2	BCL2	18q21.33|18q21.3
203685_at	B-cell CLL/lymphoma 2	BCL2	18q21.33|18q21.3
203686_at	N-methylpurine-DNA glycosylase	MPG	16p13.3
203728_at	BCL2-antagonist/killer 1 /// BCL2-like 7 pseudogene 1	BAK1 /// BCL2L7P1	6p21.3 /// 20q11.21
203729_at	epithelial membrane protein 3	EMP3	19q13.3
203741_s_at	adenylate cyclase 7	ADCY7	16q12-q13
203758_at	cathepsin O	CTSO	4q31-q32
203804_s_at	cisplatin resistance-associated overexpressed protein	CROP	17q21.33
203827_at	WD40 repeat protein Interacting with phosphoInositides of 49kDa	WIPI49	17q24.2
203836_s_at	mitogen-activated protein kinase kinase kinase 5	MAP3K5	6q22.33
203837_at	mitogen-activated protein kinase kinase kinase 5	MAP3K5	6q22.33
203844_at	von Hippel-Lindau tumor suppressor	VHL	3p26-p25
203890_s_at	death-associated protein kinase 3	DAPK3	19p13.3
203891_s_at	death-associated protein kinase 3	DAPK3	19p13.3
203893_at	TAF9 RNA polymerase II, TATA box binding protein (TBP)-associated factor, 32kDa	TAF9	5q11.2-q13.1
203901_at	mitogen-activated protein kinase kinase kinase 7 interacting protein 1	MAP3K7IP1	22q13.1
203922_s_at	cytochrome b-245, beta polypeptide (chronic granulomatous disease)	CYBB	Xp21.1
203923_s_at	cytochrome b-245, beta polypeptide (chronic granulomatous disease)	CYBB	Xp21.1
203928_x_at	microtubule-associated protein tau	MAPT	17q21.1
203929_s_at	microtubule-associated protein tau	MAPT	17q21.1
203930_s_at	microtubule-associated protein tau	MAPT	17q21.1
203948_s_at	myeloperoxidase	MPO	17q23.1
203949_at	myeloperoxidase	MPO	17q23.1
203953_s_at	claudin 3	CLDN3	7q11.23
203954_x_at	claudin 3	CLDN3	7q11.23
203984_s_at	caspase 9, apoptosis-related cysteine peptidase	CASP9	1p36.3-p36.1
204004_at	PRKC, apoptosis, WT1, regulator	PAWR	12q21
204005_s_at	PRKC, apoptosis, WT1, regulator	PAWR	12q21
204025_s_at	programmed cell death 2	PDCD2	6q27
204051_s_at	secreted frizzled-related protein 4	SFRP4	7p14.1
204052_s_at	secreted frizzled-related protein 4	SFRP4	7p14.1
204068_at	serine/threonine kinase 3 (STE20 homolog, yeast)	STK3	8q22.2
204121_at	growth arrest and DNA-damage-inducible, gamma	GADD45G	9q22.1-q22.2
204131_s_at	forkhead box O3A	FOXO3A	6q21
204132_s_at	forkhead box O3A	FOXO3A	6q21
204163_at	elastin microfibril interfacer 1	EMILIN1	2p23.3-p23.2
204201_s_at	protein tyrosine phosphatase, non-receptor type 13 (APO-1/CD95 (Fas)-associated phosphatase)	PTPN13	4q21.3
204211_x_at	eukaryotic translation initiation factor 2-alpha kinase 2	EIF2AK2	2p22-p21
204235_s_at	GULP, engulfment adaptor PTB domain containing 1	GULP1	2q32.3-q33
204237_at	GULP, engulfment adaptor PTB domain containing 1	GULP1	2q32.3-q33
204269_at	pim-2 oncogene	PIM2	Xp11.23
204274_at	estrogen receptor binding site associated, antigen, 9	EBAG9	8q23
204278_s_at	estrogen receptor binding site associated, antigen, 9	EBAG9	8q23
204285_s_at	phorbol-12-myristate-13-acetate-induced protein 1	PMAIP1	18q21.32
204286_s_at	phorbol-12-myristate-13-acetate-induced protein 1	PMAIP1	18q21.32
204321_at	neogenin homolog 1 (chicken)	NEO1	15q22.3-q23
204352_at	TNF receptor-associated factor 5	TRAF5	1q32
204360_s_at	N-acetylglucosaminidase, alpha- (Sanfilippo disease IIIB)	NAGLU	17q21
204413_at	TNF receptor-associated factor 2	TRAF2	9q34
204454_at	leucine zipper, down-regulated in cancer 1	LDOC1	Xq27
204466_s_at	synuclein, alpha (non A4 component of amyloid precursor) /// synuclein, alpha (non A4 component of amyloid precursor)	SNCA	4q21
204467_s_at	synuclein, alpha (non A4 component of amyloid precursor) /// synuclein, alpha (non A4 component of amyloid precursor)	SNCA	4q21
204470_at	chemokine (C-X-C motif) ligand 1 (melanoma growth stimulating activity, alpha)	CXCL1	4q21
204472_at	GTP binding protein overexpressed in skeletal muscle	GEM	8q13-q21
204484_at	phosphoinositide-3-kinase, class 2, beta polypeptide	PIK3C2B	1q32
204493_at	BH3 interacting domain death agonist	BID	22q11.1
204524_at	3-phosphoinositide dependent protein kinase-1	PDPK1	16p13.3
204549_at	inhibitor of kappa light polypeptide gene enhancer in B-cells, kinase epsilon	IKBKE	1q32.1
204551_s_at	alpha-2-HS-glycoprotein	AHSG	3q27
204566_at	protein phosphatase 1D magnesium-dependent, delta isoform	PPM1D	17q23.2
204589_at	NUAK family, SNF1-like kinase, 1	NUAK1	12q23.3
204602_at	dickkopf homolog 1 (Xenopus laevis)	DKK1	10q11.2
204614_at	serpin peptidase inhibitor, clade B (ovalbumin), member 2	SERPINB2	18q21.3
204621_s_at	nuclear receptor subfamily 4, group A, member 2	NR4A2	2q22-q23
204622_x_at	nuclear receptor subfamily 4, group A, member 2	NR4A2	2q22-q23
204632_at	ribosomal protein S6 kinase, 90kDa, polypeptide 4	RPS6KA4	11q11-q13
204633_s_at	ribosomal protein S6 kinase, 90kDa, polypeptide 5	RPS6KA5	14q31-q32.1
204635_at	ribosomal protein S6 kinase, 90kDa, polypeptide 5	RPS6KA5	14q31-q32.1
204670_x_at	major histocompatibility complex, class II, DR beta 1	HLA-DRB1	6p21.3
204687_at	DKFZP564O0823 protein	DKFZP564O0823	4q13.3-q21.3
204722_at	sodium channel, voltage-gated, type III, beta	SCN3B	11q24.1
204723_at	sodium channel, voltage-gated, type III, beta	SCN3B	11q24.1
204780_s_at	Fas (TNF receptor superfamily, member 6)	FAS	10q24.1
204781_s_at	Fas (TNF receptor superfamily, member 6)	FAS	10q24.1
204789_at	formin-like 1	FMNL1	17q21
204813_at	mitogen-activated protein kinase 10	MAPK10	4q22.1-q23
204817_at	extra spindle poles like 1 (S. cerevisiae)	ESPL1	12q
204833_at	ATG12 autophagy related 12 homolog (S. cerevisiae)	ATG12	5q21-q22
204855_at	serpin peptidase inhibitor, clade B (ovalbumin), member 5	SERPINB5	18q21.3
204857_at	MAD1 mitotic arrest deficient-like 1 (yeast)	MAD1L1	7p22
204859_s_at	apoptotic peptidase activating factor	APAF1	12q23
204860_s_at	baculoviral IAP repeat-containing 1	BIRC1	5q13.1
204861_s_at	baculoviral IAP repeat-containing 1	BIRC1	5q13.1
204862_s_at	non-metastatic cells 3, protein expressed in	NME3	16q13
204907_s_at	B-cell CLL/lymphoma 3	BCL3	19q13.1-q13.2
204908_s_at	B-cell CLL/lymphoma 3	BCL3	19q13.1-q13.2
204930_s_at	BCL2/adenovirus E1B 19kDa interacting protein 1	BNIP1	5q33-q34
204932_at	tumor necrosis factor receptor superfamily, member 11b (osteoprotegerin)	TNFRSF11B	8q24
204933_s_at	tumor necrosis factor receptor superfamily, member 11b (osteoprotegerin)	TNFRSF11B	8q24
204946_s_at	topoisomerase (DNA) III alpha	TOP3A	17p12-17p11.2|17p12-p11.2
204950_at	caspase recruitment domain family, member 8	CARD8	19q13.32
204968_at	chromosome 6 open reading frame 47	C6orf47	6p21.3
204971_at	cystatin A (stefin A)	CSTA	3q21
204975_at	epithelial membrane protein 2	EMP2	16p13.2
205050_s_at	mitogen-activated protein kinase 8 interacting protein 2	MAPK8IP2	22q13.33
205071_x_at	X-ray repair complementing defective repair in Chinese hamster cells 4	XRCC4	5q13-q14
205072_s_at	X-ray repair complementing defective repair in Chinese hamster cells 4	XRCC4	5q13-q14
205075_at	serpin peptidase inhibitor, clade F (alpha-2 antiplasmin, pigment epithelium derived factor), member 2	SERPINF2	17p13
205084_at	B-cell receptor-associated protein 29	BCAP29	7q22-q31
205111_s_at	phospholipase C, epsilon 1	PLCE1	10q23
205112_at	Phospholipase C, epsilon 1	PLCE1	10q23
205127_at	prostaglandin-endoperoxide synthase 1 (prostaglandin G/H synthase and cyclooxygenase)	PTGS1	9q32-q33.3
205128_x_at	prostaglandin-endoperoxide synthase 1 (prostaglandin G/H synthase and cyclooxygenase)	PTGS1	9q32-q33.3
205153_s_at	CD40 antigen (TNF receptor superfamily member 5)	CD40	20q12-q13.2
205176_s_at	integrin beta 3 binding protein (beta3-endonexin)	ITGB3BP	1p31.3
205192_at	mitogen-activated protein kinase kinase kinase 14	MAP3K14	17q21
205208_at	aldehyde dehydrogenase 1 family, member L1	ALDH1L1	3q21.2
205214_at	serine/threonine kinase 17b (apoptosis-inducing)	STK17B	2q32.3
205263_at	B-cell CLL/lymphoma 10	BCL10	1p22
205352_at	serpin peptidase inhibitor, clade I (neuroserpin), member 1	SERPINI1	3q26.1
205354_at	guanidinoacetate N-methyltransferase	GAMT	19p13.3
205375_at	MyoD family inhibitor	MDFI	6p21
205386_s_at	Mdm2, transformed 3T3 cell double minute 2, p53 binding protein (mouse)	MDM2	12q14.3-q15
205387_s_at	chorionic gonadotropin, beta polypeptide /// chorionic gonadotropin, beta polypeptide 5 /// chorionic gonadotropin, beta polypeptide 7	CGB /// CGB5 /// CGB7	19q13.32
205409_at	FOS-like antigen 2	FOSL2	2p23.3
205411_at	serine/threonine kinase 4	STK4	20q11.2-q13.2
205415_s_at	ataxin 3	ATXN3	14q24.3-q32.2
205416_s_at	ataxin 3	ATXN3	14q24.3-q32.2
205417_s_at	dystroglycan 1 (dystrophin-associated glycoprotein 1)	DAG1	3p21
205419_at	Epstein-Barr virus induced gene 2 (lymphocyte-specific G protein-coupled receptor)	EBI2	13q32.3
205424_at	ProSAPiP2 protein	ProSAPiP2	17q21.32
205445_at	prolactin	PRL	6p22.2-p21.3
205467_at	caspase 10, apoptosis-related cysteine peptidase	CASP10	2q33-q34
205475_at	scrapie responsive protein 1	SCRG1	4q31-q32
205488_at	granzyme A (granzyme 1, cytotoxic T-lymphocyte-associated serine esterase 3) /// granzyme A (granzyme 1, cytotoxic T-lymphocyte-associated serine esterase 3)	GZMA	5q11-q12
205499_at	sushi-repeat-containing protein, X-linked 2	SRPX2	Xq21.33-q23
205504_at	Bruton agammaglobulinemia tyrosine kinase	BTK	Xq21.33-q22
205512_s_at	programmed cell death 8 (apoptosis-inducing factor)	PDCD8	Xq25-q26
205558_at	TNF receptor-associated factor 6	TRAF6	11p12
205576_at	serpin peptidase inhibitor, clade D (heparin cofactor), member 1	SERPIND1	22q11.2|22q11.21
205588_s_at	FGFR1 oncogene partner	FGFR1OP	6q27
205598_at	TRAF interacting protein	TRIP	3p21.31
205599_at	TNF receptor-associated factor 1	TRAF1	9q33-q34
205611_at	tumor necrosis factor (ligand) superfamily, member 12	TNFSF12	17p13
205641_s_at	TNFRSF1A-associated via death domain	TRADD	16q22
205653_at	cathepsin G	CTSG	14q11.2
205681_at	BCL2-related protein A1	BCL2A1	15q24.3
205683_x_at	tryptase alpha/beta 1	TPSAB1	16p13.3
205727_at	telomerase-associated protein 1	TEP1	14q11.2
205745_x_at	ADAM metallopeptidase domain 17 (tumor necrosis factor, alpha, converting enzyme)	ADAM17	2p25
205746_s_at	ADAM metallopeptidase domain 17 (tumor necrosis factor, alpha, converting enzyme)	ADAM17	2p25
205780_at	BCL2-interacting killer (apoptosis-inducing)	BIK	22q13.31
205804_s_at	TRAF3 interacting protein 3	TRAF3IP3	1q32.3-q41
205816_at	integrin, beta 8	ITGB8	7p21.1
205848_at	growth arrest-specific 2	GAS2	11p14.3-p15.2
205851_at	non-metastatic cells 6, protein expressed in (nucleoside-diphosphate kinase)	NME6	3p21
205854_at	tubby like protein 3	TULP3	12p13.3
205856_at	solute carrier family 14 (urea transporter), member 1 (Kidd blood group)	SLC14A1	18q11-q12
205858_at	nerve growth factor receptor (TNFR superfamily, member 16)	NGFR	17q21-q22
205859_at	lymphocyte antigen 86	LY86	6p25.1
205861_at	Spi-B transcription factor (Spi-1/PU.1 related) /// Spi-B transcription factor (Spi-1/PU.1 related)	SPIB	19q13.3-q13.4
205927_s_at	cathepsin E	CTSE	1q31
205928_at	zinc finger protein 443	ZNF443	19p13.2
205976_at	KIAA0971	KIAA0971	2q33.3
205981_s_at	inhibitor of growth family, member 2	ING2	4q35.1
205986_at	apoptosis-associated tyrosine kinase	AATK	17q25.3
206011_at	caspase 1, apoptosis-related cysteine peptidase (interleukin 1, beta, convertase)	CASP1	11q23
206025_s_at	tumor necrosis factor, alpha-induced protein 6	TNFAIP6	2q23.3
206026_s_at	tumor necrosis factor, alpha-induced protein 6	TNFAIP6	2q23.3
206029_at	ankyrin repeat domain 1 (cardiac muscle)	ANKRD1	10q23.31
206034_at	serpin peptidase inhibitor, clade B (ovalbumin), member 8	SERPINB8	18q21.3
206044_s_at	v-raf murine sarcoma viral oncogene homolog B1	BRAF	7q34
206063_x_at	peptidylprolyl isomerase (cyclophilin)-like 2	PPIL2	22q11.21
206064_s_at	peptidylprolyl isomerase (cyclophilin)-like 2	PPIL2	22q11.21
206092_x_at	tumor necrosis factor receptor superfamily, member 6b, decoy /// regulator of telomere elongation helicase 1	TNFRSF6B /// RTEL1	20q13.3
206133_at	XIAP associated factor-1	BIRC4BP	17p13.1
206150_at	tumor necrosis factor receptor superfamily, member 7 /// tumor necrosis factor receptor superfamily, member 7	TNFRSF7	12p13
206157_at	pentraxin-related gene, rapidly induced by IL-1 beta	PTX3	3q25
206189_at	unc-5 homolog C (C. elegans)	UNC5C	4q21-q23
206192_at	corneodesmosin	CDSN	6p21.3
206193_s_at	corneodesmosin	CDSN	6p21.3
206197_at	non-metastatic cells 5, protein expressed in (nucleoside-diphosphate kinase)	NME5	5q31
206222_at	tumor necrosis factor receptor superfamily, member 10c, decoy without an intracellular domain	TNFRSF10C	8p22-p21
206224_at	cystatin SN	CST1	20p11.21
206226_at	histidine-rich glycoprotein	HRG	3q27
206248_at	protein kinase C, epsilon	PRKCE	2p21
206296_x_at	mitogen-activated protein kinase kinase kinase kinase 1	MAP4K1	19q13.1-q13.4
206324_s_at	death-associated protein kinase 2	DAPK2	15q22.31
206325_at	serpin peptidase inhibitor, clade A (alpha-1 antiproteinase, antitrypsin), member 6	SERPINA6	14q32.1
206341_at	interleukin 2 receptor, alpha	IL2RA	10p15-p14
206355_at	guanine nucleotide binding protein (G protein), alpha activating activity polypeptide, olfactory type	GNAL	18p11.22-p11.21
206356_s_at	guanine nucleotide binding protein (G protein), alpha activating activity polypeptide, olfactory type	GNAL	18p11.22-p11.21
206367_at	renin	REN	1q32
206369_s_at	phosphoinositide-3-kinase, catalytic, gamma polypeptide	PIK3CG	7q22.3
206370_at	phosphoinositide-3-kinase, catalytic, gamma polypeptide	PIK3CG	7q22.3
206386_at	serpin peptidase inhibitor, clade A (alpha-1 antiproteinase, antitrypsin), member 7	SERPINA7	Xq22.2
206400_at	lectin, galactoside-binding, soluble, 7 (galectin 7)	LGALS7	19q13.2
206401_s_at	microtubule-associated protein tau	MAPT	17q21.1
206419_at	RAR-related orphan receptor C	RORC	1q21
206421_s_at	serpin peptidase inhibitor, clade B (ovalbumin), member 7	SERPINB7	18q21.33
206444_at	phosphodiesterase 1B, calmodulin-dependent	PDE1B	12q13
206467_x_at	tumor necrosis factor receptor superfamily, member 6b, decoy /// regulator of telomere elongation helicase 1	TNFRSF6B /// RTEL1	20q13.3
206508_at	tumor necrosis factor (ligand) superfamily, member 7	TNFSF7	19p13
206531_at	D4, zinc and double PHD fingers family 1	DPF1	19q13.13-q13.2
206536_s_at	baculoviral IAP repeat-containing 4	BIRC4	Xq25
206537_at	---	---	---
206556_at	clusterin-like 1 (retinal)	CLUL1	18p11.32
206569_at	interleukin 24	IL24	1q32
206595_at	cystatin E/M	CST6	11q13
206641_at	tumor necrosis factor receptor superfamily, member 17	TNFRSF17	16p13.1
206656_s_at	chromosome 20 open reading frame 3	C20orf3	20p11.22-p11.21
206665_s_at	BCL2-like 1	BCL2L1	20q11.21
206666_at	granzyme K (granzyme 3; tryptase II) /// granzyme K (granzyme 3; tryptase II)	GZMK	5q11-q12
206680_at	CD5 antigen-like (scavenger receptor cysteine rich family)	CD5L	1q21-q23
206691_s_at	protein disulfide isomerase family A, member 2	PDIA2	16p13.3
206706_at	neurotrophin 3	NTF3	12p13
206724_at	chromobox homolog 4 (Pc class homolog, Drosophila)	CBX4	17q25.3
206729_at	tumor necrosis factor receptor superfamily, member 8	TNFRSF8	1p36
206748_s_at	sperm associated antigen 9	SPAG9	17q21.33
206752_s_at	DNA fragmentation factor, 40kDa, beta polypeptide (caspase-activated DNase)	DFFB	1p36.3
206814_at	nerve growth factor, beta polypeptide	NGFB	1p13.1
206835_at	statherin	STATH	4q11-q13
206837_at	cartilage paired-class homeoprotein 1	CART1	12q21.3-q22
206863_x_at	---	---	---
206864_s_at	harakiri, BCL2 interacting protein (contains only BH3 domain)	HRK	12q24.22
206865_at	Harakiri, BCL2 interacting protein (contains only BH3 domain)	HRK	12q24.22
206875_s_at	STE20-like kinase (yeast)	SLK	10q25.1
206879_s_at	neuregulin 2	NRG2	5q23-q33
206907_at	tumor necrosis factor (ligand) superfamily, member 9	TNFSF9	19p13.3
206918_s_at	copine I	CPNE1	20q11.22
206939_at	deleted in colorectal carcinoma	DCC	18q21.3
206968_s_at	nuclear factor related to kappaB binding protein	NFRKB	11q24-q25
206975_at	lymphotoxin alpha (TNF superfamily, member 1)	LTA	6p21.3
206989_s_at	splicing factor, arginine/serine-rich 2, interacting protein	SFRS2IP	12q13.11
206994_at	cystatin S	CST4	20p11.21
207002_s_at	pleiomorphic adenoma gene-like 1	PLAGL1	6q24-q25
207004_at	B-cell CLL/lymphoma 2	BCL2	18q21.33|18q21.3
207005_s_at	B-cell CLL/lymphoma 2	BCL2	18q21.33|18q21.3
207037_at	tumor necrosis factor receptor superfamily, member 11a, NFKB activator	TNFRSF11A	18q22.1
207061_at	endoplasmic reticulum to nucleus signalling 1	ERN1	17q24.2
207062_at	islet amyloid polypeptide	IAPP	12p12.3-p12.1
207075_at	cold autoinflammatory syndrome 1	CIAS1	1q44
207113_s_at	tumor necrosis factor (TNF superfamily, member 2)	TNF	6p21.3
207130_at	protein kinase C binding protein 1	PRKCBP1	20q13.12
207180_s_at	HIV-1 Tat interactive protein 2, 30kDa	HTATIP2	11p15.1
207181_s_at	caspase 7, apoptosis-related cysteine peptidase	CASP7	10q25
207198_s_at	LIM and senescent cell antigen-like domains 1	LIMS1	2q12.3-q13
207213_s_at	ubiquitin specific peptidase 2	USP2	11q23.3
207216_at	tumor necrosis factor (ligand) superfamily, member 8	TNFSF8	9q33
207221_at	coagulation factor II (thrombin) receptor-like 3	F2RL3	19p12
207339_s_at	lymphotoxin beta (TNF superfamily, member 3)	LTB	6p21.3
207379_at	EGF-like repeats and discoidin I-like domains 3	EDIL3	5q14
207382_at	tumor protein p73-like	TP73L	3q28
207388_s_at	prostaglandin E synthase	PTGES	9q34.3
207426_s_at	tumor necrosis factor (ligand) superfamily, member 4 (tax-transcriptionally activated glycoprotein 1, 34kDa)	TNFSF4	1q25
207428_x_at	cell division cycle 2-like 1 (PITSLRE proteins) /// cell division cycle 2-like 2 (PITSLRE proteins)	CDC2L1 /// CDC2L2	1p36 /// 1p36.3
207460_at	granzyme M (lymphocyte met-ase 1)	GZMM	19p13.3
207468_s_at	secreted frizzled-related protein 5	SFRP5	10q24.1
207490_at	tubulin, alpha 4	TUBA4	2q35
207500_at	caspase 5, apoptosis-related cysteine peptidase	CASP5	11q22.2-q22.3
207536_s_at	tumor necrosis factor receptor superfamily, member 9	TNFRSF9	1p36
207574_s_at	growth arrest and DNA-damage-inducible, beta	GADD45B	19p13.3
207614_s_at	cullin 1	CUL1	7q36.1
207616_s_at	TRAF family member-associated NFKB activator	TANK	2q24-q31
207634_at	programmed cell death 1	PDCD1	2q37.3
207636_at	serpin peptidase inhibitor, clade I (pancpin), member 2	SERPINI2	3q26.1-q26.2
207641_at	tumor necrosis factor receptor superfamily, member 13B	TNFRSF13B	17p11.2
207643_s_at	tumor necrosis factor receptor superfamily, member 1A	TNFRSF1A	12p13.2
207679_at	paired box gene 3 (Waardenburg syndrome 1)	PAX3	2q35-q37|2q35
207680_x_at	paired box gene 3 (Waardenburg syndrome 1)	PAX3	2q35-q37|2q35
207686_s_at	caspase 8, apoptosis-related cysteine peptidase	CASP8	2q33-q34
207714_s_at	serpin peptidase inhibitor, clade H (heat shock protein 47), member 1, (collagen binding protein 1)	SERPINH1	11q13.5
207738_s_at	NCK-associated protein 1	NCKAP1	2q32
207816_at	lactalbumin, alpha-	LALBA	12q13
207823_s_at	allograft inflammatory factor 1	AIF1	6p21.3
207827_x_at	synuclein, alpha (non A4 component of amyloid precursor)	SNCA	4q21
207829_s_at	BCL2/adenovirus E1B 19kDa interacting protein 1	BNIP1	5q33-q34
207841_at	spindlin family, member 2	SPIN2	Xp11.1
207850_at	chemokine (C-X-C motif) ligand 3	CXCL3	4q21
207892_at	CD40 ligand (TNF superfamily, member 5, hyper-IgM syndrome)	CD40LG	Xq26
207907_at	tumor necrosis factor (ligand) superfamily, member 14	TNFSF14	19p13.3
207922_s_at	macrophage erythroblast attacher	MAEA	4p16.3
207925_at	cystatin D	CST5	20p11.21
208005_at	netrin 1	NTN1	17p13-p12
208014_x_at	neuronal thread protein AD7c-NTP	AD7C-NTP	1p36
208023_at	tumor necrosis factor receptor superfamily, member 4	TNFRSF4	1p36
208050_s_at	caspase 2, apoptosis-related cysteine peptidase (neural precursor cell expressed, developmentally down-regulated 2)	CASP2	7q34-q35
208060_at	paired box gene 7	PAX7	1p36.2-p36.12
208062_s_at	neuregulin 2	NRG2	5q23-q33
208095_s_at	signal recognition particle 72kDa	SRP72	4q11
208097_s_at	thioredoxin domain containing /// thioredoxin domain containing	TXNDC	14q22.1
208132_x_at	HLA-B associated transcript 2	BAT2	6p21.3
208209_s_at	complement component 4 binding protein, beta	C4BPB	1q32
208263_at	---	---	---
208264_s_at	eukaryotic translation initiation factor 3, subunit 1 alpha, 35kDa	EIF3S1	15q21.1
208289_s_at	etoposide induced 2.4 mRNA	EI24	11q24
208296_x_at	tumor necrosis factor, alpha-induced protein 8	TNFAIP8	5q23.1
208306_x_at	Major histocompatibility complex, class II, DR beta 3	HLA-DRB5	6p21.3
208309_s_at	mucosa associated lymphoid tissue lymphoma translocation gene 1	MALT1	18q21
208311_at	G protein-coupled receptor 50	GPR50	Xq28
208315_x_at	TNF receptor-associated factor 3	TRAF3	14q32.32
208340_at	---	---	---
208402_at	interleukin 17 (cytotoxic T-lymphocyte-associated serine esterase 8)	IL17	6p12
208415_x_at	inhibitor of growth family, member 1	ING1	13q34
208424_s_at	cytokine induced apoptosis inhibitor 1	CIAPIN1	16q13-q21
208441_at	insulin-like growth factor 1 receptor	IGF1R	15q26.3
208478_s_at	BCL2-associated X protein	BAX	19q13.3-q13.4
208485_x_at	CASP8 and FADD-like apoptosis regulator	CFLAR	2q33-q34
208531_at	serpin peptidase inhibitor, clade A (alpha-1 antiproteinase, antitrypsin), member 2	SERPINA2	14q32.13
208536_s_at	BCL2-like 11 (apoptosis facilitator)	BCL2L11	2q13
208555_x_at	cystatin SA	CST2	20p11.21
208588_at	apoptosis inhibitor	FKSG2	8p11.2
208601_s_at	tubulin, beta 1 /// tubulin, beta 1	TUBB1	20q13.32
208603_s_at	mitogen-activated protein kinase 8 interacting protein 2	MAPK8IP2	22q13.33
208605_s_at	neurotrophic tyrosine kinase, receptor, type 1	NTRK1	1q21-q22
208644_at	poly (ADP-ribose) polymerase family, member 1	PARP1	1q41-q42
208669_s_at	CREBBP/EP300 inhibitor 1	CRI1	15q21.1-q21.2
208670_s_at	CREBBP/EP300 inhibitor 1	CRI1	15q21.1-q21.2
208696_at	chaperonin containing TCP1, subunit 5 (epsilon)	CCT5	5p15.2
208791_at	clusterin (complement lysis inhibitor, SP-40,40, sulfated glycoprotein 2, testosterone-repressed prostate message 2, apolipoprotein J)	CLU	8p21-p12
208792_s_at	clusterin (complement lysis inhibitor, SP-40,40, sulfated glycoprotein 2, testosterone-repressed prostate message 2, apolipoprotein J)	CLU	8p21-p12
208800_at	signal recognition particle 72kDa	SRP72	4q11
208801_at	signal recognition particle 72kDa	SRP72	4q11
208802_at	signal recognition particle 72kDa	SRP72	4q11
208803_s_at	signal recognition particle 72kDa	SRP72	4q11
208822_s_at	death associated protein 3	DAP3	1q21-q22
208835_s_at	cisplatin resistance-associated overexpressed protein	CROP	17q21.33
208894_at	major histocompatibility complex, class II, DR alpha /// major histocompatibility complex, class II, DR alpha	HLA-DRA	6p21.3
208905_at	cytochrome c, somatic	CYCS	7p15.3
208945_s_at	beclin 1 (coiled-coil, myosin-like BCL2 interacting protein)	BECN1	17q21
208946_s_at	beclin 1 (coiled-coil, myosin-like BCL2 interacting protein)	BECN1	17q21
208968_s_at	cytokine induced apoptosis inhibitor 1	CIAPIN1	16q13-q21
208985_s_at	eukaryotic translation initiation factor 3, subunit 1 alpha, 35kDa	EIF3S1	15q21.1
209014_at	melanoma antigen family D, 1	MAGED1	Xp11.23
209048_s_at	protein kinase C binding protein 1	PRKCBP1	20q13.12
209049_s_at	protein kinase C binding protein 1	PRKCBP1	20q13.12
209076_s_at	WDR45-like	WDR45L	17q25.3
209077_at	thioredoxin 2	TXN2	22q13.1
209078_s_at	thioredoxin 2	TXN2	22q13.1
209090_s_at	SH3-domain GRB2-like endophilin B1	SH3GLB1	1p22
209091_s_at	SH3-domain GRB2-like endophilin B1	SH3GLB1	1p22
209115_at	ubiquitin-activating enzyme E1C (UBA3 homolog, yeast)	UBE1C	3p24.3-p13
209124_at	myeloid differentiation primary response gene (88)	MYD88	3p22
209139_s_at	protein kinase, interferon-inducible double stranded RNA dependent activator	PRKRA	2q31.2
209165_at	apoptosis antagonizing transcription factor	AATF	17q11.2-q12
209216_at	WD repeat domain 45	WDR45	Xp11.23
209217_s_at	WD repeat domain 45	WDR45	Xp11.23
209230_s_at	p8 protein (candidate of metastasis 1)	P8	16p11.2
209239_at	nuclear factor of kappa light polypeptide gene enhancer in B-cells 1 (p105)	NFKB1	4q24
209242_at	paternally expressed 3	PEG3	19q13.4
209243_s_at	paternally expressed 3	PEG3	19q13.4
209251_x_at	tubulin alpha 6	TUBA6	12q12-q14
209294_x_at	tumor necrosis factor receptor superfamily, member 10b	TNFRSF10B	8p22-p21
209295_at	tumor necrosis factor receptor superfamily, member 10b	TNFRSF10B	8p22-p21
209299_x_at	peptidylprolyl isomerase (cyclophilin)-like 2	PPIL2	22q11.21
209304_x_at	growth arrest and DNA-damage-inducible, beta	GADD45B	19p13.3
209305_s_at	growth arrest and DNA-damage-inducible, beta	GADD45B	19p13.3
209308_s_at	BCL2/adenovirus E1B 19kDa interacting protein 2	BNIP2	15q22.2
209310_s_at	caspase 4, apoptosis-related cysteine peptidase	CASP4	11q22.2-q22.3
209311_at	BCL2-like 2	BCL2L2	14q11.2-q12
209312_x_at	major histocompatibility complex, class II, DR beta 1 /// major histocompatibility complex, class II, DR beta 1	HLA-DRB1	6p21.3
209318_x_at	pleiomorphic adenoma gene-like 1	PLAGL1	6q24-q25
209323_at	protein-kinase, interferon-inducible double stranded RNA dependent inhibitor, repressor of (P58 repressor)	PRKRIR	11q13.5
209339_at	seven in absentia homolog 2 (Drosophila) /// seven in absentia homolog 2 (Drosophila)	SIAH2	3q25
209350_s_at	G protein pathway suppressor 2	GPS2	17p13
209354_at	tumor necrosis factor receptor superfamily, member 14 (herpesvirus entry mediator)	TNFRSF14	1p36.3-p36.2
209361_s_at	poly(rC) binding protein 4	PCBP4	3p21
209364_at	BCL2-antagonist of cell death	BAD	11q13.1
209376_x_at	splicing factor, arginine/serine-rich 2, interacting protein	SFRS2IP	12q13.11
209377_s_at	high mobility group nucleosomal binding domain 3	HMGN3	6q14.1
209406_at	BCL2-associated athanogene 2	BAG2	6p12.3-p11.2
209443_at	serpin peptidase inhibitor, clade A (alpha-1 antiproteinase, antitrypsin), member 5	SERPINA5	14q32.1
209448_at	HIV-1 Tat interactive protein 2, 30kDa	HTATIP2	11p15.1
209451_at	TRAF family member-associated NFKB activator	TANK	2q24-q31
209457_at	dual specificity phosphatase 5	DUSP5	10q25
209462_at	amyloid beta (A4) precursor-like protein 1	APLP1	19q13.1
209476_at	thioredoxin domain containing	TXNDC	14q22.1
209499_x_at	tumor necrosis factor (ligand) superfamily, member 13 /// tumor necrosis factor (ligand) superfamily, member 12-member 13	TNFSF13 /// TNFSF12-TNFSF13	17p13.1
209500_x_at	tumor necrosis factor (ligand) superfamily, member 13 /// tumor necrosis factor (ligand) superfamily, member 12-member 13	TNFSF13 /// TNFSF12-TNFSF13	17p13.1
209508_x_at	CASP8 and FADD-like apoptosis regulator /// CASP8 and FADD-like apoptosis regulator	CFLAR	2q33-q34
209544_at	receptor-interacting serine-threonine kinase 2	RIPK2	8q21
209545_s_at	receptor-interacting serine-threonine kinase 2	RIPK2	8q21
209558_s_at	huntingtin interacting protein-1-related	HIP1R	12q24
209559_at	huntingtin interacting protein-1-related	HIP1R	12q24
209572_s_at	embryonic ectoderm development	EED	11q14.2-q22.3
209631_s_at	G protein-coupled receptor 37 (endothelin receptor type B-like)	GPR37	7q31
209701_at	type 1 tumor necrosis factor receptor shedding aminopeptidase regulator	ARTS-1	5q15
209707_at	phosphatidylinositol glycan, class K	PIGK	1p31.1
209719_x_at	serpin peptidase inhibitor, clade B (ovalbumin), member 3	SERPINB3	18q21.3
209720_s_at	serpin peptidase inhibitor, clade B (ovalbumin), member 3	SERPINB3	18q21.3
209722_s_at	serpin peptidase inhibitor, clade B (ovalbumin), member 9	SERPINB9	6p25
209723_at	serpin peptidase inhibitor, clade B (ovalbumin), member 9	SERPINB9	6p25
209728_at	major histocompatibility complex, class II, DR beta 4 /// major histocompatibility complex, class II, DR beta 4	HLA-DRB4	6p21.3
209766_at	peroxiredoxin 3	PRDX3	10q25-q26
209774_x_at	chemokine (C-X-C motif) ligand 2	CXCL2	4q21
209788_s_at	type 1 tumor necrosis factor receptor shedding aminopeptidase regulator	ARTS-1	5q15
209790_s_at	caspase 6, apoptosis-related cysteine peptidase	CASP6	4q25
209795_at	CD69 antigen (p60, early T-cell activation antigen)	CD69	12p13-p12
209803_s_at	pleckstrin homology-like domain, family A, member 2	PHLDA2	11p15.5
209808_x_at	inhibitor of growth family, member 1	ING1	13q34
209811_at	caspase 2, apoptosis-related cysteine peptidase (neural precursor cell expressed, developmentally down-regulated 2)	CASP2	7q34-q35
209812_x_at	caspase 2, apoptosis-related cysteine peptidase (neural precursor cell expressed, developmentally down-regulated 2)	CASP2	7q34-q35
209833_at	CASP2 and RIPK1 domain containing adaptor with death domain	CRADD	12q21.33-q23.1
209857_s_at	sphingosine kinase 2	SPHK2	19q13.2
209863_s_at	tumor protein p73-like	TP73L	3q28
209878_s_at	v-rel reticuloendotheliosis viral oncogene homolog A, nuclear factor of kappa light polypeptide gene enhancer in B-cells 3, p65 (avian)	RELA	11q13
209891_at	spindle pole body component 25 homolog (S. cerevisiae)	SPBC25	2q24.3
209901_x_at	allograft inflammatory factor 1	AIF1	6p21.3
209922_at	BRCA1 associated protein	BRAP	12q24
209923_s_at	BRCA1 associated protein	BRAP	12q24
209929_s_at	inhibitor of kappa light polypeptide gene enhancer in B-cells, kinase gamma	IKBKG	Xq28
209939_x_at	CASP8 and FADD-like apoptosis regulator	CFLAR	2q33-q34
209941_at	receptor (TNFRSF)-interacting serine-threonine kinase 1	RIPK1	6p25.2
209970_x_at	caspase 1, apoptosis-related cysteine peptidase (interleukin 1, beta, convertase)	CASP1	11q23
209973_at	nuclear factor of kappa light polypeptide gene enhancer in B-cells inhibitor-like 1	NFKBIL1	6p21.3
209999_x_at	suppressor of cytokine signaling 1	SOCS1	16p13.13
210017_at	mucosa associated lymphoid tissue lymphoma translocation gene 1	MALT1	18q21
210018_x_at	mucosa associated lymphoid tissue lymphoma translocation gene 1	MALT1	18q21
210025_s_at	caspase recruitment domain family, member 10	CARD10	22q13.1
210026_s_at	caspase recruitment domain family, member 10	CARD10	22q13.1
210042_s_at	cathepsin Z	CTSZ	20q13
210049_at	serpin peptidase inhibitor, clade C (antithrombin), member 1	SERPINC1	1q23-q25.1
210074_at	cathepsin L2	CTSL2	9q22.2
210101_x_at	SH3-domain GRB2-like endophilin B1	SH3GLB1	1p22
210113_s_at	NACHT, leucine rich repeat and PYD (pyrin domain) containing 1	NALP1	17p13.2
210118_s_at	interleukin 1, alpha	IL1A	2q14
210140_at	cystatin F (leukocystatin)	CST7	20p11.21
210164_at	granzyme B (granzyme 2, cytotoxic T-lymphocyte-associated serine esterase 1) /// granzyme B (granzyme 2, cytotoxic T-lymphocyte-associated serine esterase 1)	GZMB	14q11.2
210189_at	heat shock 70kDa protein 1-like	HSPA1L	6p21.3
210190_at	syntaxin 11	STX11	6q24.2
210208_x_at	HLA-B associated transcript 3	BAT3	6p21.3
210240_s_at	cyclin-dependent kinase inhibitor 2D (p19, inhibits CDK4)	CDKN2D	19p13
210252_s_at	MAP-kinase activating death domain	MADD	11p11.2
210253_at	HIV-1 Tat interactive protein 2, 30kDa	HTATIP2	11p15.1
210257_x_at	cullin 4B	CUL4B	Xq23
210260_s_at	tumor necrosis factor, alpha-induced protein 8	TNFAIP8	5q23.1
210275_s_at	zinc finger, A20 domain containing 2	ZA20D2	9q13-q21
210314_x_at	tumor necrosis factor (ligand) superfamily, member 13 /// tumor necrosis factor (ligand) superfamily, member 12-member 13	TNFSF13 /// TNFSF12-TNFSF13	17p13.1
210321_at	granzyme H (cathepsin G-like 2, protein h-CCPX) /// granzyme H (cathepsin G-like 2, protein h-CCPX)	GZMH	14q11.2
210334_x_at	baculoviral IAP repeat-containing 5 (survivin)	BIRC5	17q25
210348_at	septin 4	2004-09-01	17q22-q23
210350_x_at	inhibitor of growth family, member 1	ING1	13q34
210367_s_at	prostaglandin E synthase	PTGES	9q34.3
210385_s_at	type 1 tumor necrosis factor receptor shedding aminopeptidase regulator	ARTS-1	5q15
210401_at	purinergic receptor P2X, ligand-gated ion channel, 1	P2RX1	17p13.3
210405_x_at	tumor necrosis factor receptor superfamily, member 10b	TNFRSF10B	8p22-p21
210410_s_at	mutS homolog 5 (E. coli)	MSH5	6p21.3
210413_x_at	serpin peptidase inhibitor, clade B (ovalbumin), member 4	SERPINB4	18q21.3
210458_s_at	TRAF family member-associated NFKB activator	TANK	2q24-q31
210474_s_at	cell division cycle 2-like 1 (PITSLRE proteins) /// cell division cycle 2-like 2 (PITSLRE proteins)	CDC2L1 /// CDC2L2	1p36 /// 1p36.3
210483_at	hypothetical protein MGC31957	MGC31957	8p21.2
210484_s_at	tumor necrosis factor receptor superfamily, member 10c, decoy without an intracellular domain /// hypothetical protein MGC31957	TNFRSF10C /// MGC31957	8p22-p21 /// 8p21.2
210538_s_at	baculoviral IAP repeat-containing 3	BIRC3	11q22
210563_x_at	CASP8 and FADD-like apoptosis regulator	CFLAR	2q33-q34
210564_x_at	CASP8 and FADD-like apoptosis regulator	CFLAR	2q33-q34
210570_x_at	mitogen-activated protein kinase 9	MAPK9	5q35
210609_s_at	tumor protein p53 inducible protein 3	TP53I3	2p23.3
210616_s_at	SEC31-like 1 (S. cerevisiae)	SEC31L1	4q21.3
210639_s_at	ATG5 autophagy related 5 homolog (S. cerevisiae)	ATG5	6q21
210643_at	tumor necrosis factor (ligand) superfamily, member 11	TNFSF11	13q14
210654_at	tumor necrosis factor receptor superfamily, member 10d, decoy with truncated death domain	TNFRSF10D	8p21
210655_s_at	forkhead box O3A	FOXO3A	6q21
210656_at	embryonic ectoderm development	EED	11q14.2-q22.3
210657_s_at	septin 4	2004-09-01	17q22-q23
210678_s_at	1-acylglycerol-3-phosphate O-acyltransferase 2 (lysophosphatidic acid acyltransferase, beta)	AGPAT2	9q34.3
210708_x_at	caspase 10, apoptosis-related cysteine peptidase	CASP10	2q33-q34
210763_x_at	natural cytotoxicity triggering receptor 3	NCR3	6p21.3
210765_at	CSE1 chromosome segregation 1-like (yeast)	CSE1L	20q13
210766_s_at	CSE1 chromosome segregation 1-like (yeast)	CSE1L	20q13
210775_x_at	caspase 9, apoptosis-related cysteine peptidase	CASP9	1p36.3-p36.1
210792_x_at	CD27-binding (Siva) protein	SIVA	14q32.33
210812_at	X-ray repair complementing defective repair in Chinese hamster cells 4	XRCC4	5q13-q14
210813_s_at	X-ray repair complementing defective repair in Chinese hamster cells 4	XRCC4	5q13-q14
210847_x_at	tumor necrosis factor receptor superfamily, member 25	TNFRSF25	1p36.2
210865_at	Fas ligand (TNF superfamily, member 6)	FASLG	1q23
210907_s_at	programmed cell death 10	PDCD10	3q26.1
210929_s_at	alpha-2-HS-glycoprotein	AHSG	3q27
210944_s_at	calpain 3, (p94)	CAPN3	15q15.1-q21.1
210955_at	caspase 10, apoptosis-related cysteine peptidase	CASP10	2q33-q34
210968_s_at	reticulon 4	RTN4	2p16.3
210969_at	protein kinase N2	PKN2	1p22.2
210975_x_at	Fas-activated serine/threonine kinase	FASTK	7q35
210979_at	N-acylsphingosine amidohydrolase (acid ceramidase) 1	ASAH1	8p22-p21.3
210980_s_at	N-acylsphingosine amidohydrolase (acid ceramidase) 1	ASAH1	8p22-p21.3
210982_s_at	major histocompatibility complex, class II, DR alpha	HLA-DRA	6p21.3
211010_s_at	natural cytotoxicity triggering receptor 3	NCR3	6p21.3
211078_s_at	serine/threonine kinase 3 (STE20 homolog, yeast) /// serine/threonine kinase 3 (STE20 homolog, yeast)	STK3	8q22.2
211085_s_at	serine/threonine kinase 4 /// serine/threonine kinase 4	STK4	20q11.2-q13.2
211140_s_at	caspase 2, apoptosis-related cysteine peptidase (neural precursor cell expressed, developmentally down-regulated 2)	CASP2	7q34-q35
211152_s_at	HtrA serine peptidase 2	HTRA2	2p12
211153_s_at	tumor necrosis factor (ligand) superfamily, member 11	TNFSF11	13q14
211163_s_at	tumor necrosis factor receptor superfamily, member 10c, decoy without an intracellular domain	TNFRSF10C	8p22-p21
211193_at	tumor protein p73-like	TP73L	3q28
211194_s_at	tumor protein p73-like	TP73L	3q28
211195_s_at	tumor protein p73-like	TP73L	3q28
211214_s_at	death-associated protein kinase 1	DAPK1	9q34.1
211269_s_at	interleukin 2 receptor, alpha	IL2RA	10p15-p14
211277_x_at	amyloid beta (A4) precursor protein (peptidase nexin-II, Alzheimer disease)	APP	21q21.2|21q21.3
211282_x_at	tumor necrosis factor receptor superfamily, member 25	TNFRSF25	1p36.2
211289_x_at	cell division cycle 2-like 1 (PITSLRE proteins) /// cell division cycle 2-like 2 (PITSLRE proteins)	CDC2L1 /// CDC2L2	1p36 /// 1p36.3
211300_s_at	tumor protein p53 (Li-Fraumeni syndrome)	TP53	17p13.1
211316_x_at	CASP8 and FADD-like apoptosis regulator	CFLAR	2q33-q34
211317_s_at	CASP8 and FADD-like apoptosis regulator	CFLAR	2q33-q34
211333_s_at	Fas ligand (TNF superfamily, member 6)	FASLG	1q23
211361_s_at	serpin peptidase inhibitor, clade B (ovalbumin), member 13	SERPINB13	18q21.3-q22
211362_s_at	serpin peptidase inhibitor, clade B (ovalbumin), member 13	SERPINB13	18q21.3-q22
211366_x_at	caspase 1, apoptosis-related cysteine peptidase (interleukin 1, beta, convertase)	CASP1	11q23
211367_s_at	caspase 1, apoptosis-related cysteine peptidase (interleukin 1, beta, convertase)	CASP1	11q23
211368_s_at	caspase 1, apoptosis-related cysteine peptidase (interleukin 1, beta, convertase)	CASP1	11q23
211428_at	serpin peptidase inhibitor, clade A (alpha-1 antiproteinase, antitrypsin), member 1	SERPINA1	14q32.1
211429_s_at	serpin peptidase inhibitor, clade A (alpha-1 antiproteinase, antitrypsin), member 1	SERPINA1	14q32.1
211464_x_at	caspase 6, apoptosis-related cysteine peptidase	CASP6	4q25
211474_s_at	serpin peptidase inhibitor, clade B (ovalbumin), member 6	SERPINB6	6p25
211475_s_at	BCL2-associated athanogene	BAG1	9p12
211488_s_at	integrin, beta 8	ITGB8	7p21.1
211495_x_at	tumor necrosis factor (ligand) superfamily, member 13 /// tumor necrosis factor (ligand) superfamily, member 12-member 13	TNFSF13 /// TNFSF12-TNFSF13	17p13.1
211504_x_at	Rho-associated, coiled-coil containing protein kinase 2	ROCK2	2p24
211506_s_at	interleukin 8	IL8	4q13-q21
211509_s_at	reticulon 4	RTN4	2p16.3
211526_s_at	regulator of telomere elongation helicase 1	RTEL1	20q13.3
211538_s_at	heat shock 70kDa protein 2	HSPA2	14q24.1
211546_x_at	synuclein, alpha (non A4 component of amyloid precursor)	SNCA	4q21
211553_x_at	apoptotic peptidase activating factor	APAF1	12q23
211554_s_at	apoptotic peptidase activating factor	APAF1	12q23
211583_x_at	natural cytotoxicity triggering receptor 3	NCR3	6p21.3
211652_s_at	lipopolysaccharide binding protein /// lipopolysaccharide binding protein	LBP	20q11.23-q12
211671_s_at	nuclear receptor subfamily 3, group C, member 1 (glucocorticoid receptor) /// nuclear receptor subfamily 3, group C, member 1 (glucocorticoid receptor)	NR3C1	5q31.3
211692_s_at	BCL2 binding component 3 /// BCL2 binding component 3	BBC3	19q13.3-q13.4
211698_at	CREBBP/EP300 inhibitor 1 /// CREBBP/EP300 inhibitor 1	CRI1	15q21.1-q21.2
211703_s_at	TM2 domain containing 1 /// TM2 domain containing 1	TM2D1	1p31.3
211704_s_at	spindlin family, member 2 /// spindlin family, member 2 /// spindlin-like protein 2 /// spindlin-like protein 2	SPIN2 /// SPIN-2	Xp11.1
211706_s_at	cell division cycle 2-like 6 (CDK8-like) /// cell division cycle 2-like 6 (CDK8-like)	CDC2L6	6q21
211716_x_at	Rho GDP dissociation inhibitor (GDI) alpha /// Rho GDP dissociation inhibitor (GDI) alpha	ARHGDIA	17q25.3
211725_s_at	BH3 interacting domain death agonist /// BH3 interacting domain death agonist	BID	22q11.1
211750_x_at	tubulin alpha 6 /// tubulin alpha 6	TUBA6	12q12-q14
211786_at	tumor necrosis factor receptor superfamily, member 9 /// tumor necrosis factor receptor superfamily, member 9	TNFRSF9	1p36
211822_s_at	NACHT, leucine rich repeat and PYD (pyrin domain) containing 1	NALP1	17p13.2
211824_x_at	NACHT, leucine rich repeat and PYD (pyrin domain) containing 1	NALP1	17p13.2
211828_s_at	TRAF2 and NCK interacting kinase	TNIK	3q26.2
211832_s_at	Mdm2, transformed 3T3 cell double minute 2, p53 binding protein (mouse)	MDM2	12q14.3-q15
211833_s_at	BCL2-associated X protein	BAX	19q13.3-q13.4
211834_s_at	tumor protein p73-like	TP73L	3q28
211841_s_at	tumor necrosis factor receptor superfamily, member 25	TNFRSF25	1p36.2
211862_x_at	CASP8 and FADD-like apoptosis regulator	CFLAR	2q33-q34
211888_x_at	caspase 10, apoptosis-related cysteine peptidase	CASP10	2q33-q34
211890_x_at	calpain 3, (p94)	CAPN3	15q15.1-q21.1
211899_s_at	TNF receptor-associated factor 4	TRAF4	17q11-q12
211906_s_at	serpin peptidase inhibitor, clade B (ovalbumin), member 4 /// serpin peptidase inhibitor, clade B (ovalbumin), member 4	SERPINB4	18q21.3
211910_at	Hypothetical protein LOC284926 /// Hypothetical protein LOC284926	LOC284926	22q13.31
211925_s_at	phospholipase C, beta 1 (phosphoinositide-specific)	PLCB1	20p12
211935_at	ADP-ribosylation factor-like 6 interacting protein	ARL6IP	16p12-p11.2
211937_at	eukaryotic translation initiation factor 4B	EIF4B	12q13.13
211938_at	eukaryotic translation initiation factor 4B	EIF4B	12q13.13
211962_s_at	zinc finger protein 36, C3H type-like 1	ZFP36L1	14q22-q24
211965_at	zinc finger protein 36, C3H type-like 1	ZFP36L1	14q22-q24
211967_at	pro-oncosis receptor inducing membrane injury gene	PORIMIN	11q22.1
212012_at	peroxidasin homolog (Drosophila)	PXDN	2p25
212013_at	peroxidasin homolog (Drosophila)	PXDN	2p25
212048_s_at	tyrosyl-tRNA synthetase	YARS	1p35.1
212081_x_at	HLA-B associated transcript 2	BAT2	6p21.3
212106_at	expressed in T-cells and eosinophils in atopic dermatitis	ETEA	5q35.2
212108_at	expressed in T-cells and eosinophils in atopic dermatitis	ETEA	5q35.2
212128_s_at	dystroglycan 1 (dystrophin-associated glycoprotein 1)	DAG1	3p21
212138_at	SCC-112 protein	SCC-112	4p14
212140_at	SCC-112 protein	SCC-112	4p14
212190_at	serpin peptidase inhibitor, clade E (nexin, plasminogen activator inhibitor type 1), member 2	SERPINE2	2q33-q35
212264_s_at	KIAA0261	KIAA0261	10q23.2
212267_at	KIAA0261	KIAA0261	10q23.2
212268_at	serpin peptidase inhibitor, clade B (ovalbumin), member 1	SERPINB1	6p25
212312_at	BCL2-like 1 /// BCL2-like 1	BCL2L1	20q11.21
212344_at	sulfatase 1	SULF1	8q13.2-q13.3
212353_at	sulfatase 1	SULF1	8q13.2-q13.3
212354_at	sulfatase 1	SULF1	8q13.2-q13.3
212367_at	fem-1 homolog b (C. elegans)	FEM1B	15q22
212373_at	fem-1 homolog b (C. elegans)	FEM1B	15q22
212374_at	fem-1 homolog b (C. elegans)	FEM1B	15q22
212384_at	HLA-B associated transcript 1	BAT1	6p21.3
212401_s_at	cell division cycle 2-like 1 (PITSLRE proteins) /// cell division cycle 2-like 2 (PITSLRE proteins)	CDC2L1 /// CDC2L2	1p36 /// 1p36.3
212422_at	programmed cell death 11	PDCD11	10q24.33
212424_at	programmed cell death 11	PDCD11	10q24.33
212468_at	sperm associated antigen 9	SPAG9	17q21.33
212470_at	sperm associated antigen 9	SPAG9	17q21.33
212508_at	modulator of apoptosis 1	MOAP1	14q32
212562_s_at	Cathepsin Z	CTSZ	20q13
212580_at	Type 1 tumor necrosis factor receptor shedding aminopeptidase regulator	ARTS-1	5q15
212586_at	calpastatin	CAST	5q15
212593_s_at	programmed cell death 4 (neoplastic transformation inhibitor)	PDCD4	10q24
212594_at	programmed cell death 4 (neoplastic transformation inhibitor)	PDCD4	10q24
212607_at	v-akt murine thymoma viral oncogene homolog 3 (protein kinase B, gamma)	AKT3	1q43-q44
212609_s_at	Serologically defined colon cancer antigen 8	AKT3	1q43-q44
212628_at	Protein kinase N2	PKN2	1p22.2
212629_s_at	protein kinase N2	PKN2	1p22.2
212687_at	LIM and senescent cell antigen-like domains 1	LIMS1	2q12.3-q13
212700_x_at	pleckstrin homology domain containing, family M (with RUN domain) member 1 /// similar to pleckstrin homology domain containing, family M (with RUN domain) member 1; adapter protein 162	PLEKHM1 /// LOC440456	17q21.31
212717_at	pleckstrin homology domain containing, family M (with RUN domain) member 1	PLEKHM1	17q21.31
212722_s_at	phosphatidylserine receptor	PTDSR	17q25
212723_at	phosphatidylserine receptor	PTDSR	17q25
212756_s_at	ubiquitin protein ligase E3 component n-recognin 2	UBR2	6p21.1
212760_at	ubiquitin protein ligase E3 component n-recognin 2	UBR2	6p21.1
212801_at	citron (rho-interacting, serine/threonine kinase 21)	CIT	12q24
212849_at	axin 1	AXIN1	16p13.3
212868_x_at	apoptosis-related protein PNAS-1	FLJ39616	12q24.12
212891_s_at	growth arrest and DNA-damage-inducible, gamma interacting protein 1	GADD45GIP1	19p13.13
212897_at	cell division cycle 2-like 6 (CDK8-like)	CDC2L6	6q21
212899_at	cell division cycle 2-like 6 (CDK8-like)	CDC2L6	6q21
212913_at	mutS homolog 5 (E. coli)	MSH5	6p21.3
213026_at	ATG12 autophagy related 12 homolog (S. cerevisiae)	ATG12	5q21-q22
213028_at	nuclear factor related to kappaB binding protein	NFRKB	11q24-q25
213046_at	poly(A) binding protein, nuclear 1	PABPN1	14q11.2-q13
213070_at	Phosphoinositide-3-kinase, class 2, alpha polypeptide	PIK3C2A	11p15.5-p14
213074_at	Interleukin-1 receptor-associated kinase 1 binding protein 1	IRAK1BP1	6q14-q15
213095_x_at	allograft inflammatory factor 1	AIF1	6p21.3
213100_at	Unc-5 homolog B (C. elegans)	UNC5B	10q22.1
213105_s_at	hypothetical protein MGC24381	MGC24381	16p13.3
213132_s_at	malonyl-CoA:acyl carrier protein transacylase, mitochondrial	MT	22q13.31
213192_at	THAP domain containing, apoptosis associated protein 3	THAP3	1p36.31
213204_at	p53-associated parkin-like cytoplasmic protein	PARC	6p21.1
213213_at	death associated transcription factor 1	DATF1	20q13.33
213222_at	phospholipase C, beta 1 (phosphoinositide-specific)	PLCB1	20p12
213245_at	adenylate cyclase 1 (brain)	ADCY1	7p13-p12
213274_s_at	cathepsin B	CTSB	8p22
213275_x_at	cathepsin B	CTSB	8p22
213277_at	Zinc finger protein 36, C3H type-like 1	ZFP36L1	14q22-q24
213284_at	Zinc finger protein 36, C3H type-like 1	ZFP36L1	14q22-q24
213318_s_at	HLA-B associated transcript 3	BAT3	6p21.3
213338_at	Ras-induced senescence 1	RIS1	3p21.3
213373_s_at	caspase 8, apoptosis-related cysteine peptidase	CASP8	2q33-q34
213468_at	excision repair cross-complementing rodent repair deficiency, complementation group 2 (xeroderma pigmentosum D)	ERCC2	19q13.3
213473_at	BRCA1 associated protein	BRAP	12q24
213532_at	ADAM metallopeptidase domain 17 (tumor necrosis factor, alpha, converting enzyme)	ADAM17	2p25
213538_at	SON DNA binding protein	SON	21q22.1-q22.2|21q22.11
213568_at	odd-skipped related 2 (Drosophila)	OSR2	8q22.2
213572_s_at	serpin peptidase inhibitor, clade B (ovalbumin), member 1	SERPINB1	6p25
213579_s_at	E1A binding protein p300	EP300	22q13.2
213581_at	programmed cell death 2	PDCD2	6q27
213585_s_at	Programmed cell death 2	PDCD2	6q27
213596_at	caspase 4, apoptosis-related cysteine peptidase	CASP4	11q22.2-q22.3
213606_s_at	Rho GDP dissociation inhibitor (GDI) alpha	ARHGDIA	17q25.3
213674_x_at	immunoglobulin heavy constant delta	IGHD	14q32.33
213682_at	nucleoporin 50kDa	NUP50	22q13.31
213702_x_at	N-acylsphingosine amidohydrolase (acid ceramidase) 1	ASAH1	8p22-p21.3
213763_at	Homeodomain interacting protein kinase 2	HIPK2	7q32-q34
213786_at	Tax1 (human T-cell leukemia virus type I) binding protein 1	TAX1BP1	7p15
213796_at	small proline-rich protein 1A	SPRR1A	1q21-q22
213829_x_at	tumor necrosis factor receptor superfamily, member 6b, decoy /// regulator of telomere elongation helicase 1	TNFRSF6B /// RTEL1	20q13.3
213836_s_at	WD40 repeat protein Interacting with phosphoInositides of 49kDa	WIPI49	17q24.2
213850_s_at	splicing factor, arginine/serine-rich 2, interacting protein	SFRS2IP	12q13.11
213874_at	serpin peptidase inhibitor, clade A (alpha-1 antiproteinase, antitrypsin), member 4	SERPINA4	14q31-q32.1
213882_at	TM2 domain containing 1	BBP	1p31.3
213883_s_at	TM2 domain containing 1	TM2D1	1p31.3
213888_s_at	TRAF3 interacting protein 3	TRAF3IP3	1q32.3-q41
213895_at	epithelial membrane protein 1	EMP1	12p12.3
213902_at	N-acylsphingosine amidohydrolase (acid ceramidase) 1	ASAH1	8p22-p21.3
213909_at	leucine rich repeat containing 15	LRRC15	3q29
213983_s_at	SCC-112 protein	SCC-112	4p14
213984_at	SCC-112 protein	SCC-112	4p14
214012_at	type 1 tumor necrosis factor receptor shedding aminopeptidase regulator	ARTS-1	5q15
214034_at	type 1 tumor necrosis factor receptor shedding aminopeptidase regulator	ARTS-1	5q15
214071_at	Metallophosphoesterase 1	MPPE1	18p11.21
214090_at	PRKC, apoptosis, WT1, regulator	PAWR	12q21
214114_x_at	Fas-activated serine/threonine kinase	FASTK	7q35
214146_s_at	pro-platelet basic protein (chemokine (C-X-C motif) ligand 7)	PPBP	4q12-q13
214159_at	Phospholipase C, epsilon 1	PLCE1	10q23
214201_x_at	HLA-B associated transcript 2	BAT2	6p21.3
214203_s_at	proline dehydrogenase (oxidase) 1	PRODH	22q11.21
214204_at	PARK2 co-regulated	PACRG	6q26
214219_x_at	mitogen-activated protein kinase kinase kinase kinase 1	MAP4K1	19q13.1-q13.4
214228_x_at	tumor necrosis factor receptor superfamily, member 4	TNFRSF4	1p36
214237_x_at	PRKC, apoptosis, WT1, regulator	PAWR	12q21
214259_s_at	aldo-keto reductase family 7, member A2 (aflatoxin aldehyde reductase)	AKR7A2	1p35.1-p36.23
214299_at	Topoisomerase (DNA) III alpha	TOP3A	17p12-17p11.2
214300_s_at	topoisomerase (DNA) III alpha	TOP3A	17p12-17p11.2|17p12-p11.2
214339_s_at	mitogen-activated protein kinase kinase kinase kinase 1	MAP4K1	19q13.1-q13.4
214372_x_at	endoplasmic reticulum to nucleus signalling 2	ERN2	16p12.2
214398_s_at	inhibitor of kappa light polypeptide gene enhancer in B-cells, kinase epsilon	IKBKE	1q32.1
214405_at	CUG triplet repeat, RNA binding protein 2	CUGBP2	10p13
214450_at	cathepsin W (lymphopain) /// cathepsin W (lymphopain)	CTSW	11q13.1
214458_at	TNF receptor-associated factor 3 interacting protein 1	TRAF3IP1	2q37.3
214461_at	lipopolysaccharide binding protein	LBP	20q11.23-q12
214467_at	G protein-coupled receptor 65	GPR65	14q31-q32.1
214475_x_at	calpain 3, (p94)	CAPN3	15q15.1-q21.1
214478_at	secreted phosphoprotein 2, 24kDa	SPP2	2q37-qter
214486_x_at	CASP8 and FADD-like apoptosis regulator	CFLAR	2q33-q34
214499_s_at	BCL2-associated transcription factor 1	BCLAF1	6q22-q23
214539_at	serpin peptidase inhibitor, clade B (ovalbumin), member 10	SERPINB10	18q21.3
214549_x_at	small proline-rich protein 1A	SPRR1A	1q21-q22
214553_s_at	cyclic AMP phosphoprotein, 19 kD	ARPP-19	15q21.2
214575_s_at	azurocidin 1 (cationic antimicrobial protein 37)	AZU1	19p13.3
214581_x_at	tumor necrosis factor receptor superfamily, member 21	TNFRSF21	6p21.1-12.2
214586_at	G protein-coupled receptor 37 (endothelin receptor type B-like)	GPR37	7q31
214617_at	perforin 1 (pore forming protein) /// perforin 1 (pore forming protein)	PRF1	10q22
214618_at	CASP8 and FADD-like apoptosis regulator	CFLAR	2q33-q34
214629_x_at	reticulon 4	RTN4	2p16.3
214641_at	collagen, type IV, alpha 3 (Goodpasture antigen)	COL4A3	2q36-q37
214667_s_at	tumor protein p53 inducible protein 11	TP53I11	11p11.2
214744_s_at	Ribosomal protein L23	RPL23	17q
214762_at	ATPase, H+ transporting, lysosomal 13kDa, V1 subunit G isoform 2	ATP6V1G2	6p21.3
214786_at	mitogen-activated protein kinase kinase kinase 1	MAP3K1	5q11.2
214795_at	protein kinase C binding protein 1	PRKCBP1	20q13.12
214850_at	hypothetical protein LOC153561	LOC153561	5q13.2
214868_at	piwi-like 1 (Drosophila)	PIWIL1	12q24.33
214895_s_at	ADAM metallopeptidase domain 10	ADAM10	15q2|15q22
214953_s_at	amyloid beta (A4) precursor protein (peptidase nexin-II, Alzheimer disease)	APP	21q21.2|21q21.3
214959_s_at	apoptosis inhibitor 5	API5	11p12-q12
214960_at	apoptosis inhibitor 5	API5	11p12-q12
214973_x_at	immunoglobulin heavy constant delta	IGHD	14q32.33
214986_x_at	peptidylprolyl isomerase (cyclophilin)-like 2	PPIL2	22q11.21
214988_s_at	SON DNA binding protein	SON	21q22.1-q22.2|21q22.11
215009_s_at	CDNA FLJ46752 fis, clone TRACH3023063	---	---
215028_at	sema domain, transmembrane domain (TM), and cytoplasmic domain, (semaphorin) 6A	SEMA6A	5q23.1
215037_s_at	BCL2-like 1	BCL2L1	20q11.21
215051_x_at	allograft inflammatory factor 1	AIF1	6p21.3
215129_at	phosphoinositide-3-kinase, class 2, gamma polypeptide	PIK3C2G	12p12
215147_at	CUG triplet repeat, RNA binding protein 2	CUGBP2	10p13
215158_s_at	death effector domain containing	DEDD	1q23.3
215184_at	death-associated protein kinase 2	DAPK2	15q22.31
215193_x_at	major histocompatibility complex, class II, DR beta 1	HLA-DRB1	6p21.3
215224_at	ribosomal protein L23	RPL23	17q
215233_at	phosphatidylserine receptor	PTDSR	17q25
215275_at	TRAF3 interacting protein 3	TRAF3IP3	1q32.3-q41
215329_s_at	cell division cycle 2-like 1 (PITSLRE proteins) /// cell division cycle 2-like 2 (PITSLRE proteins)	CDC2L1 /// CDC2L2	1p36 /// 1p36.3
215346_at	CD40 antigen (TNF receptor superfamily member 5)	CD40	20q12-q13.2
215348_at	adenylate cyclase 1 (brain)	ADCY1	7p13-p12
215440_s_at	brain expressed X-linked-like 1	BEXL1	Xq22.1-q22.3
215472_at	PARK2 co-regulated	PACRG	6q26
215479_at	Sema domain, transmembrane domain (TM), and cytoplasmic domain, (semaphorin) 6A	SEMA6A	5q23.1
215485_s_at	intercellular adhesion molecule 1 (CD54), human rhinovirus receptor	ICAM1	19p13.3-p13.2
215535_s_at	1-acylglycerol-3-phosphate O-acyltransferase 1 (lysophosphatidic acid acyltransferase, alpha)	AGPAT1	6p21.3
215539_at	---	---	---
215553_x_at	WD repeat domain 45	WDR45	Xp11.23
215558_at	Ubiquitin protein ligase E3 component n-recognin 2	UBR2	6p21.1
215621_s_at	immunoglobulin heavy constant delta	IGHD	14q32.33
215666_at	major histocompatibility complex, class II, DR beta 4	HLA-DRB4	6p21.3
215687_x_at	phospholipase C, beta 1 (phosphoinositide-specific)	PLCB1	20p12
215719_x_at	Fas (TNF receptor superfamily, member 6)	FAS	10q24.1
215785_s_at	cytoplasmic FMR1 interacting protein 2	CYFIP2	5q33.3
215786_at	---	---	---
215798_at	aldehyde dehydrogenase 1 family, member L1	ALDH1L1	3q21.2
215813_s_at	prostaglandin-endoperoxide synthase 1 (prostaglandin G/H synthase and cyclooxygenase)	PTGS1	9q32-q33.3
215838_at	leukocyte immunoglobulin-like receptor, subfamily A (with TM domain), member 5	LILRA5	19q13.4
215869_at	ATP-binding cassette, sub-family A (ABC1), member 1	ABCA1	9q31.1
215880_at	N-acetylglucosaminidase, alpha- (Sanfilippo disease IIIB)	NAGLU	17q21
215913_s_at	GULP, engulfment adaptor PTB domain containing 1	GULP1	2q32.3-q33
215984_s_at	ADP-ribosylation factor related protein 1	ARFRP1	20q13.3
215997_s_at	cullin 4B	CUL4B	Xq23
216015_s_at	cold autoinflammatory syndrome 1	CIAS1	1q44
216016_at	cold autoinflammatory syndrome 1	CIAS1	1q44
216020_at	Interferon induced with helicase C domain 1	IFIH1	2p24.3-q24.3
216038_x_at	death-associated protein 6	DAXX	6p21.3
216042_at	tumor necrosis factor receptor superfamily, member 25	TNFRSF25	1p36.2
216059_at	paired box gene 3 (Waardenburg syndrome 1)	PAX3	2q35-q37|2q35
216066_at	ATP-binding cassette, sub-family A (ABC1), member 1	ABCA1	9q31.1
216112_at	Protein kinase N2	PKN2	1p22.2
216175_at	Polymerase (DNA directed), delta 2, regulatory subunit 50kDa	POLD2	7p13
216200_at	pleckstrin homology domain containing, family M (with RUN domain) member 1	PLEKHM1	17q21.31
216205_s_at	mitofusin 2	MFN2	1p36.22
216226_at	TAF4b RNA polymerase II, TATA box binding protein (TBP)-associated factor, 105kDa	TAF4B	18q11.2
216248_s_at	nuclear receptor subfamily 4, group A, member 2	NR4A2	2q22-q23
216252_x_at	Fas (TNF receptor superfamily, member 6)	FAS	10q24.1
216257_at	UV-B repressed sequence, HUR 7	HSHUR7SEQ	---
216258_s_at	serpin peptidase inhibitor, clade B (ovalbumin), member 13	SERPINB13	18q21.3-q22
216297_at	Hypothetical protein LOC92482	LOC92482	10q25.2
216321_s_at	nuclear receptor subfamily 3, group C, member 1 (glucocorticoid receptor)	NR3C1	5q31.3
216325_x_at	regulator of telomere elongation helicase 1	RTEL1	20q13.3
216326_s_at	histone deacetylase 3	HDAC3	5q31
216347_s_at	protein phosphatase 1, regulatory (inhibitor) subunit 13B	PPP1R13B	14q32.33
216375_s_at	ets variant gene 5 (ets-related molecule)	ETV5	3q28
216396_s_at	etoposide induced 2.4 mRNA	EI24	11q24
216405_at	Lectin, galactoside-binding, soluble, 1 (galectin 1)	LGALS1	22q13.1
216465_at	Sushi-repeat-containing protein, X-linked 2	SRPX2	Xq21.33-q23
216474_x_at	tryptase alpha/beta 1 /// tryptase beta 2	TPSAB1 /// TPSB2	16p13.3
216589_at	similar to 60S ribosomal protein L10 (QM protein) (Tumor suppressor QM) (Laminin receptor homolog)	LOC390998	1p36.22
216639_at	sushi-repeat-containing protein, X-linked 2	SRPX2	Xq21.33-q23
216657_at	ataxin 3	ATXN3	14q24.3-q32.2
216706_x_at	immunoglobulin heavy constant delta /// immunoglobulin heavy constant gamma 1 (G1m marker) /// immunoglobulin heavy constant mu /// hypothetical protein MGC27165	IGHD /// IGHG1 /// IGHM /// MGC27165	14q32.33
216761_at	Programmed cell death 8 (apoptosis-inducing factor)	PDCD8	Xq25-q26
216766_at	Protein kinase C, epsilon	PRKCE	2p21
216776_at	B-cell receptor-associated protein 29	BCAP29	7q22-q31
216876_s_at	interleukin 17 (cytotoxic T-lymphocyte-associated serine esterase 8)	IL17	6p12
216893_s_at	collagen, type IV, alpha 3 (Goodpasture antigen)	COL4A3	2q36-q37
216898_s_at	collagen, type IV, alpha 3 (Goodpasture antigen)	COL4A3	2q36-q37
216919_at	tumor protein p53 inducible protein 11	TP53I11	11p11.2
216961_s_at	RPA interacting protein	RIP	17p13.2
216962_at	RPA interacting protein	RIP	17p13.2
216996_s_at	KIAA0971	KIAA0971	2q33.3
217023_x_at	tryptase alpha/beta 1	TPSAB1	16p13.3
217029_at	BCL2-associated X protein	BAX	19q13.3-q13.4
217080_s_at	homer homolog 2 (Drosophila)	HOMER2	15q24.3
217192_s_at	PR domain containing 1, with ZNF domain	PRDM1	6q21-q22.1
217272_s_at	serpin peptidase inhibitor, clade B (ovalbumin), member 13	SERPINB13	18q21.3-q22
217321_x_at	Ataxin 3	ATXN3	14q24.3-q32.2
217331_at	SCC-112 protein	SCC-112	4p14
217364_x_at	eukaryotic translation initiation factor 3, subunit 1 alpha, 35kDa	EIF3S1	15q21.1
217373_x_at	Mdm2, transformed 3T3 cell double minute 2, p53 binding protein (mouse)	MDM2	12q14.3-q15
217399_s_at	forkhead box O3A	FOXO3A	6q21
217407_x_at	peptidylprolyl isomerase (cyclophilin)-like 2	PPIL2	22q11.21
217431_x_at	cytochrome b-245, beta polypeptide (chronic granulomatous disease)	CYBB	Xp21.1
217498_at	Cytokine induced protein 29 kDa	CIP29	12q13.2
217503_at	---	---	---
217607_x_at	eukaryotic translation initiation factor 4 gamma, 2	EIF4G2	11p15
217612_at	translocase of inner mitochondrial membrane 50 homolog (yeast)	TIMM50	19q13.2
217654_at	CASP8 and FADD-like apoptosis regulator	CFLAR	2q33-q34
217658_at	THAP domain containing, apoptosis associated protein 3	THAP3	1p36.31
217659_at	KIAA0261	KIAA0261	10q23.2
217734_s_at	WD repeat domain 6	WDR6	3p21.31
217741_s_at	zinc finger, A20 domain containing 2	ZA20D2	9q13-q21
217744_s_at	PERP, TP53 apoptosis effector	PERP	6q24
217746_s_at	programmed cell death 6 interacting protein	PDCD6IP	3p23
217839_at	TRK-fused gene	TFG	3q12.2
217840_at	DEAD (Asp-Glu-Ala-Asp) box polypeptide 41	DDX41	5q35.3
217865_at	ring finger protein 130	RNF130	5q35.3
217867_x_at	beta-site APP-cleaving enzyme 2	BACE2	21q22.3
217911_s_at	BCL2-associated athanogene 3	BAG3	10q25.2-q26.2
217923_at	penta-EF-hand domain containing 1	PEF1	1p34
217937_s_at	histone deacetylase 7A	HDAC7A	12q13.1
217955_at	BCL2-like 13 (apoptosis facilitator)	BCL2L13	22q11
217963_s_at	nerve growth factor receptor (TNFRSF16) associated protein 1	NGFRAP1	Xq22.2
217996_at	pleckstrin homology-like domain, family A, member 1	PHLDA1	12q15
217997_at	pleckstrin homology-like domain, family A, member 1	PHLDA1	12q15
217998_at	pleckstrin homology-like domain, family A, member 1	PHLDA1	12q15
217999_s_at	CDNA clone IMAGE:5531727	---	---
218000_s_at	pleckstrin homology-like domain, family A, member 1	PHLDA1	12q15
218024_at	brain protein 44-like	BRP44L	6q27
218032_at	stannin	SNN	16p13
218033_s_at	stannin	SNN	16p13
218034_at	tetratricopeptide repeat domain 11	TTC11	7q22.1
218043_s_at	5-azacytidine induced 2	AZI2	3p24.1
218056_at	bifunctional apoptosis regulator	BFAR	16p13.12
218080_x_at	Fas (TNFRSF6) associated factor 1	FAF1	1p33
218100_s_at	estrogen-related receptor beta like 1	ESRRBL1	3q13.12-q13.13
218133_s_at	NIF3 NGG1 interacting factor 3-like 1 (S. pombe)	NIF3L1	2q33
218145_at	tribbles homolog 3 (Drosophila)	TRIB3	20p13-p12.2
218166_s_at	hepatitis B virus x associated protein	HBXAP	11q13.5
218168_s_at	chaperone, ABC1 activity of bc1 complex like (S. pombe)	CABC1	1q42.13
218207_s_at	stathmin-like 3	STMN3	20q13.3
218224_at	paraneoplastic antigen MA1	PNMA1	14q24.3
218228_s_at	tankyrase, TRF1-interacting ankyrin-related ADP-ribose polymerase 2	TNKS2	10q23.3
218229_s_at	pogo transposable element with KRAB domain	POGK	1q24.1
218240_at	NFKB inhibitor interacting Ras-like 2	NKIRAS2	17q21.2
218276_s_at	salvador homolog 1 (Drosophila)	SAV1	14q13-q23
218286_s_at	ring finger protein 7	RNF7	3q22-q24
218293_x_at	nucleoporin 50kDa	NUP50	22q13.31
218294_s_at	nucleoporin 50kDa	NUP50	22q13.31
218295_s_at	nucleoporin 50kDa	NUP50	22q13.31
218297_at	chromosome 10 open reading frame 97	C10orf97	10p13
218323_at	ras homolog gene family, member T1	RHOT1	17q11.2
218325_s_at	death associated transcription factor 1	DATF1	20q13.33
218335_x_at	TNFAIP3 interacting protein 2	TNIP2	4p16.3
218346_s_at	sestrin 1	SESN1	6q21
218368_s_at	tumor necrosis factor receptor superfamily, member 12A	TNFRSF12A	16p13.3
218373_at	fused toes homolog (mouse)	FTS	16q12.2
218380_at	NACHT, leucine rich repeat and PYD (pyrin domain) containing 1	NALP1	17p13.2
218398_at	mitochondrial ribosomal protein S30	MRPS30	5q11
218409_s_at	DnaJ (Hsp40) homolog, subfamily C, member 1	DNAJC1	10p12.31
218424_s_at	STEAP family member 3	STEAP3	2q14.2
218467_at	tumor necrosis factor superfamily, member 5-induced protein 1	TNFSF5IP1	18p11.21
218476_at	protein-O-mannosyltransferase 1	POMT1	9q34.1
218486_at	Kruppel-like factor 11	KLF11	2p25
218499_at	Mst3 and SOK1-related kinase	MASK	Xq26.2
218502_s_at	trichorhinophalangeal syndrome I	TRPS1	8q24.12
218520_at	TANK-binding kinase 1	TBK1	12q14.1
218541_s_at	chromosome 8 open reading frame 4	C8orf4	8p11.2
218566_s_at	cysteine and histidine-rich domain (CHORD)-containing 1	CHORDC1	11q14.3
218573_at	melanoma antigen family H, 1	MAGEH1	Xp11.22
218607_s_at	SDA1 domain containing 1	SDAD1	4q21.1
218609_s_at	nudix (nucleoside diphosphate linked moiety X)-type motif 2	NUDT2	9p13
218698_at	likely ortholog of mouse monocyte macrophage 19	MMRP19	11p13
218732_at	Bcl-2 inhibitor of transcription	BIT1	17q23.2
218755_at	kinesin family member 20A	KIF20A	5q31
218758_s_at	DNA segment on chromosome 21 (unique) 2056 expressed sequence	D21S2056E	21q22.3
218813_s_at	SH3-domain GRB2-like endophilin B2	SH3GLB2	9q34
218828_at	phospholipid scramblase 3 /// hypothetical protein MGC40107	PLSCR3 /// MGC40107	17p13.1
218834_s_at	heat shock 70kDa protein 5 (glucose-regulated protein, 78kDa) binding protein 1	HSPA5BP1	11q12.2
218845_at	dual specificity phosphatase 22	DUSP22	6p25.3
218849_s_at	protein phosphatase 1, regulatory (inhibitor) subunit 13 like	PPP1R13L	19q13.32
218856_at	tumor necrosis factor receptor superfamily, member 21	TNFRSF21	6p21.1-12.2
218878_s_at	sirtuin (silent mating type information regulation 2 homolog) 1 (S. cerevisiae)	SIRT1	10q21.3
218880_at	FOS-like antigen 2	FOSL2	2p23.3
218881_s_at	FOS-like antigen 2	FOSL2	2p23.3
218963_s_at	keratin 23 (histone deacetylase inducible)	KRT23	17q21.2
218996_at	TCF3 (E2A) fusion partner (in childhood Leukemia)	TFPT	19q13
219002_at	hypothetical protein FLJ21901	FLJ21901	2q31
219016_at	hypothetical protein FLJ13149	FLJ13149	20p13
219017_at	ethanolamine kinase 1	ETNK1	12p12.1
219019_at	leucine-rich repeats and death domain containing	LRDD	11p15.5
219028_at	homeodomain interacting protein kinase 2	HIPK2	7q32-q34
219030_at	CGI-121 protein	CGI-121	2p24.3-p24.1
219043_s_at	phosducin-like 3 /// hypothetical protein FLJ12205	PDCL3 /// LOC285359	2q11.2 /// 3q12.3
219058_x_at	tubulointerstitial nephritis antigen-like 1	TINAGL1	1p35.2
219111_s_at	DEAD (Asp-Glu-Ala-Asp) box polypeptide 54	DDX54	12q24.13
219122_s_at	interphase cyctoplasmic foci protein 45	ICF45	5q33.3
219200_at	hypothetical protein MGC5297	MGC5297	5p15.3-p15.2
219209_at	interferon induced with helicase C domain 1	IFIH1	2p24.3-q24.3
219245_s_at	hypothetical protein FLJ13491	FLJ13491	12q24.31
219246_s_at	hypothetical protein FLJ13491	FLJ13491	12q24.31
219275_at	programmed cell death 5	PDCD5	19q12-q13.1
219278_at	mitogen-activated protein kinase kinase kinase 6	MAP3K6	1p36.11
219292_at	THAP domain containing, apoptosis associated protein 1	THAP1	8p11.21
219329_s_at	chromosome 2 open reading frame 28	C2orf28	2p23.3
219333_s_at	calpain 10	CAPN10	2q37.3
219349_s_at	SEC5-like 1 (S. cerevisiae)	SEC5L1	6p25.3
219350_s_at	diablo homolog (Drosophila)	DIABLO	12q24.31
219366_at	apoptosis, caspase activation inhibitor	AVEN	15q13.1
219393_s_at	v-akt murine thymoma viral oncogene homolog 3 (protein kinase B, gamma)	AKT3	1q43-q44
219398_at	cell death-inducing DFFA-like effector c	CIDEC	3p25.3
219411_at	engulfment and cell motility 3 (ced-12 homolog, C. elegans)	ELMO3	16q22.1
219416_at	scavenger receptor class A, member 3	SCARA3	8p21
219422_at	---	---	---
219423_x_at	tumor necrosis factor receptor superfamily, member 25	TNFRSF25	1p36.2
219431_at	Rho GTPase activating protein 10	ARHGAP10	4q31.23
219473_at	ganglioside induced differentiation associated protein 2	GDAP2	1p12
219488_at	alpha 1,4-galactosyltransferase (globotriaosylceramide synthase)	A4GALT	22q11.2-q13.2
219549_s_at	reticulon 3	RTN3	11q13
219551_at	ELL associated factor 2	EAF2	3q13.33
219624_at	BCL2-associated athanogene 4	BAG4	8p12
219632_s_at	transient receptor potential cation channel, subfamily V, member 1	TRPV1	17p13.2
219712_s_at	transient receptor potential cation channel, subfamily V, member 1 /// carbohydrate kinase-like	TRPV1 /// CARKL	17p13.2 /// 17p13
219786_at	metallothionein-like 5, testis-specific (tesmin)	MTL5	11q13.2-q13.3
219817_at	apoptosis-related protein PNAS-1	FLJ39616	12q24.12
219833_s_at	EF-hand domain (C-terminal) containing 1	EFHC1	6p12.3
219923_at	tripartite motif-containing 45	TRIM45	1p13.1
219929_s_at	zinc finger, FYVE domain containing 21	ZFYVE21	14q32.33
220027_s_at	Ras interacting protein 1	RASIP1	19q13.33
220044_x_at	cisplatin resistance-associated overexpressed protein	CROP	17q21.33
220048_at	ectodysplasin A receptor	EDAR	2q11-q13
220049_s_at	programmed cell death 1 ligand 2	PDCD1LG2	9p24.2
220056_at	interleukin 22 receptor, alpha 1	IL22RA1	1p36.11
220066_at	caspase recruitment domain family, member 15	CARD15	16q21
220126_at	testes-specific protease 50	TSP50	3p14-p12
220162_s_at	caspase recruitment domain family, member 9	CARD9	9q34.3
220187_at	STEAP family member 4	STEAP4	7q21.12
220244_at	loss of heterozygosity, 3, chromosomal region 2, gene A	LOH3CR2A	3p24-26
220273_at	interleukin 17B	IL17B	5q32-34
220363_s_at	engulfment and cell motility 2 (ced-12 homolog, C. elegans)	ELMO2	20q13
220402_at	p53-regulated apoptosis-inducing protein 1	P53AIP1	11q24
220403_s_at	p53-regulated apoptosis-inducing protein 1	P53AIP1	11q24
220451_s_at	baculoviral IAP repeat-containing 7 (livin)	BIRC7	20q13.3
220454_s_at	sema domain, transmembrane domain (TM), and cytoplasmic domain, (semaphorin) 6A	SEMA6A	5q23.1
220462_at	TGF-beta induced apotosis protein 2	TAIP-2	2q24.3
220471_s_at	myc target 1	MYCT1	6q25.2
220598_at	caspase recruitment domain family, member 14	CARD14	17q25
220599_s_at	caspase recruitment domain family, member 14	CARD14	17q25
220607_x_at	TH1-like (Drosophila)	TH1L	20q13
220621_at	forkhead box E3	FOXE3	1p32
220626_at	serpin peptidase inhibitor, clade A (alpha-1 antiproteinase, antitrypsin), member 10	SERPINA10	14q32.13
220627_at	cystatin 8 (cystatin-related epididymal specific)	CST8	20p11.21
220629_at	KCNQ1 downstream neighbor	KCNQ1DN	11p15.4
220643_s_at	Fas apoptotic inhibitory molecule	FAIM	3q22.3
220736_at	solute carrier family 19, member 3	SLC19A3	2q37
220745_at	interleukin 19	IL19	1q32.2
220750_s_at	leucine proline-enriched proteoglycan (leprecan) 1	LEPRE1	1p34.1
220792_at	PR domain containing 5	PRDM5	4q25-q26
220804_s_at	tumor protein p73	TP73	1p36.3
220846_s_at	Chromosome 1 open reading frame 86	FLJ31031	1p36.33
220864_s_at	NADH dehydrogenase (ubiquinone) 1 alpha subcomplex, 13	NDUFA13	19p13.2
220942_x_at	growth and transformation-dependent protein	E2IG5	3q21.1
220975_s_at	C1q and tumor necrosis factor related protein 1 /// C1q and tumor necrosis factor related protein 1	C1QTNF1	17q25.3
220988_s_at	C1q and tumor necrosis factor related protein 3 /// C1q and tumor necrosis factor related protein 3	C1QTNF3	---
220989_s_at	amnionless homolog (mouse) /// amnionless homolog (mouse)	AMN	14q32.3
220999_s_at	cytoplasmic FMR1 interacting protein 2 /// cytoplasmic FMR1 interacting protein 2	CYFIP2	5q33.3
221009_s_at	angiopoietin-like 4	ANGPTL4	19p13.3
221021_s_at	catenin, beta like 1 /// catenin, beta like 1	CTNNBL1	20q11.23-q12
221029_s_at	wingless-type MMTV integration site family, member 5B /// wingless-type MMTV integration site family, member 5B	WNT5B	12p13.3
221040_at	calpain 10	CAPN10	2q37.3
221073_s_at	caspase recruitment domain family, member 4	CARD4	7p15-p14
221085_at	tumor necrosis factor (ligand) superfamily, member 15	TNFSF15	9q32
221087_s_at	apolipoprotein L, 3	APOL3	22q13.1
221129_at	apoptosis related protein	2002-04-01	17q21.31
221130_s_at	Unc-13 homolog B (C. elegans)	UNC13B	9p12-p11
221165_s_at	interleukin 22	IL22	12q15
221188_s_at	cell death-inducing DFFA-like effector b	CIDEB	14q11.2
221198_at	secretin	SCT	11p15.5
221241_s_at	BCL2-like 14 (apoptosis facilitator) /// BCL2-like 14 (apoptosis facilitator)	BCL2L14	12p13-p12
221253_s_at	thioredoxin domain containing 5 /// thioredoxin domain containing 5	TXNDC5	6p24.3
221268_s_at	sphingosine-1-phosphate phosphatase 1 /// sphingosine-1-phosphate phosphatase 1	SGPP1	14q23.2
221269_s_at	SH3 domain binding glutamic acid-rich protein like 3 /// SH3 domain binding glutamic acid-rich protein like 3	SH3BGRL3	1p35-p34.3
221275_s_at	---	---	---
221286_s_at	proapoptotic caspase adaptor protein	PACAP	5q23-5q31
221295_at	cell death-inducing DFFA-like effector a	CIDEA	18p11.21|18
221320_at	BCL2-like 10 (apoptosis facilitator)	BCL2L10	15q21
221323_at	UL16 binding protein 1	ULBP1	6q25
221356_x_at	purinergic receptor P2X, ligand-gated ion channel, 2	P2RX2	12q24.33
221359_at	glial cell derived neurotrophic factor	GDNF	5p13.1-p12
221371_at	tumor necrosis factor (ligand) superfamily, member 18	TNFSF18	1q23
221372_s_at	purinergic receptor P2X, ligand-gated ion channel, 2	P2RX2	12q24.33
221373_x_at	persephin	PSPN	19p13.3
221399_at	ectodysplasin A2 receptor	EDA2R	Xq12
221405_at	neutral sphingomyelinase	LOC51190	---
221406_s_at	mutS homolog 5 (E. coli)	MSH5	6p21.3
221454_at	BCL2-related ovarian killer	BOK	2q37.3
221478_at	BCL2/adenovirus E1B 19kDa interacting protein 3-like /// BCL2/adenovirus E1B 19kDa interacting protein 3-like	BNIP3L	8p21
221479_s_at	BCL2/adenovirus E1B 19kDa interacting protein 3-like /// BCL2/adenovirus E1B 19kDa interacting protein 3-like	BNIP3L	8p21
221482_s_at	cyclic AMP phosphoprotein, 19 kD	ARPP-19	15q21.2
221483_s_at	cyclic AMP phosphoprotein, 19 kD	ARPP-19	15q21.2
221491_x_at	major histocompatibility complex, class II, DR beta 1 /// major histocompatibility complex, class II, DR beta 1	HLA-DRB1	6p21.3
221528_s_at	engulfment and cell motility 2 (ced-12 homolog, C. elegans)	ELMO2	20q13
221533_at	growth and transformation-dependent protein	E2IG5	3q21.1
221548_s_at	integrin-linked kinase-associated serine/threonine phosphatase 2C	ILKAP	2q37.3
221566_s_at	nucleolar protein 3 (apoptosis repressor with CARD domain)	NOL3	16q21-q23
221567_at	nucleolar protein 3 (apoptosis repressor with CARD domain)	NOL3	16q21-q23
221571_at	TNF receptor-associated factor 3	TRAF3	14q32.32
221577_x_at	growth differentiation factor 15	GDF15	19p13.1-13.2
221601_s_at	Fas apoptotic inhibitory molecule 3 /// Fas apoptotic inhibitory molecule 3	FAIM3	1q32.1
221602_s_at	Fas apoptotic inhibitory molecule 3 /// Fas apoptotic inhibitory molecule 3	FAIM3	1q32.1
221616_s_at	Phosphoglycerate kinase 1	PGK1	Xq13
221617_at	Phosphoglycerate kinase 1	PGK1	Xq13
221618_s_at	TAF9-like RNA polymerase II, TATA box binding protein (TBP)-associated factor, 31kDa	TAF9L	Xq13.1-q21.1
221619_s_at	mitochondrial carrier homolog 1 (C. elegans)	MTCH1	6pter-p24.1
221640_s_at	leucine-rich repeats and death domain containing	LRDD	11p15.5
221666_s_at	PYD and CARD domain containing	PYCARD	16p12-p11.2
221690_s_at	NACHT, leucine rich repeat and PYD containing 2	NALP2	19q13.42
221702_s_at	TM2 domain containing 3 /// TM2 domain containing 3	TM2D3	15q26.3
221789_x_at	ras homolog gene family, member T2	RHOT2	16p13.3
221848_at	zinc finger, CCCH-type with G patch domain	ZGPAT	20q13.3
221889_at	potassium channel tetramerisation domain containing 13	KCTD13	16p11.2
221964_at	tubby like protein 3	TULP3	12p13.3
221997_s_at	Mitochondrial ribosomal protein L52	MRPL52	14q11.2
222030_at	CD27-binding (Siva) protein	SIVA	14q32.33
222043_at	clusterin (complement lysis inhibitor, SP-40,40, sulfated glycoprotein 2, testosterone-repressed prostate message 2, apolipoprotein J)	CLU	8p21-p12
222058_at	ring finger protein 130	RNF130	5q35.3
222069_s_at	---	---	---
222105_s_at	NFKB inhibitor interacting Ras-like 2	NKIRAS2	17q21.2
222108_at	adhesion molecule with Ig-like domain 2	AMIGO2	12q13.11
222131_x_at	ras homolog gene family, member T2	RHOT2	16p13.3
222148_s_at	ras homolog gene family, member T1	RHOT1	17q11.2
222152_at	Similar to Microneme antigen	---	5p15.33
222158_s_at	chromosome 1 open reading frame 121	C1orf121	1q44
222201_s_at	CASP8 associated protein 2	CASP8AP2	6q15
222262_s_at	ethanolamine kinase 1	ETNK1	12p12.1
222275_at	Mitochondrial ribosomal protein S30	MRPS30	5q11
222285_at	immunoglobulin heavy constant delta	IGHD	14q32.33
222292_at	CD40 antigen (TNF receptor superfamily member 5)	CD40	20q12-q13.2
222306_at	Hypothetical protein MGC61571	MGC61571	3p24.1
222343_at	BCL2-like 11 (apoptosis facilitator)	BCL2L11	2q13
222373_at	Cytokine induced protein 29 kDa	CIP29	12q13.2
222392_x_at	PERP, TP53 apoptosis effector	PERP	6q24
222394_at	programmed cell death 6 interacting protein	PDCD6IP	3p23
222446_s_at	beta-site APP-cleaving enzyme 2	BACE2	21q22.3
222498_at	5-azacytidine induced 2	AZI2	3p24.1
222511_x_at	Fas (TNFRSF6) associated factor 1	FAF1	1p33
222519_s_at	estrogen-related receptor beta like 1	ESRRBL1	3q13.12-q13.13
222520_s_at	estrogen-related receptor beta like 1	ESRRBL1	3q13.12-q13.13
222540_s_at	hepatitis B virus x associated protein	HBXAP	11q13.5
222541_at	hepatitis B virus x associated protein	HBXAP	11q13.5
222542_x_at	chaperone, ABC1 activity of bc1 complex like (S. pombe)	CABC1	1q42.13
222557_at	stathmin-like 3	STMN3	20q13.3
222562_s_at	tankyrase, TRF1-interacting ankyrin-related ADP-ribose polymerase 2	TNKS2	10q23.3
222563_s_at	tankyrase, TRF1-interacting ankyrin-related ADP-ribose polymerase 2	TNKS2	10q23.3
222573_s_at	salvador homolog 1 (Drosophila)	SAV1	14q13-q23
222583_s_at	nucleoporin 50kDa	NUP50	22q13.31
222595_s_at	death associated transcription factor 1	DATF1	20q13.33
222620_s_at	DnaJ (Hsp40) homolog, subfamily C, member 1	DNAJC1	10p12.31
222621_at	DnaJ (Hsp40) homolog, subfamily C, member 1	DNAJC1	10p12.31
222651_s_at	trichorhinophalangeal syndrome I	TRPS1	8q24.12
222733_x_at	DNA segment on chromosome 21 (unique) 2056 expressed sequence	D21S2056E	21q22.3
222758_s_at	heat shock 70kDa protein 5 (glucose-regulated protein, 78kDa) binding protein 1	HSPA5BP1	11q12.2
222816_s_at	zinc finger, CCHC domain containing 2	ZCCHC2	18q21.33
222880_at	v-akt murine thymoma viral oncogene homolog 3 (protein kinase B, gamma)	AKT3	1q43-q44
222884_at	zinc finger protein 346	ZNF346	5q35.2
222909_s_at	BCL2-associated athanogene 4	BAG4	8p12
222974_at	interleukin 22	IL22	12q15
222986_s_at	scotin	SCOTIN	3p21.31
222989_s_at	ubiquilin 1	UBQLN1	9q22|9q21.2-q21.3
222990_at	ubiquilin 1	UBQLN1	9q22|9q21.2-q21.3
222991_s_at	ubiquilin 1	UBQLN1	9q22|9q21.2-q21.3
223020_at	cisplatin resistance related protein CRR9p	CRR9	5pter-p15.3
223084_s_at	cyclin D-type binding-protein 1	CCNDBP1	15q14-q15
223121_s_at	secreted frizzled-related protein 2	SFRP2	4q31.3
223122_s_at	secreted frizzled-related protein 2	SFRP2	4q31.3
223163_s_at	zinc finger, C3HC-type containing 1	ZC3HC1	7q32.2
223172_s_at	mitochondrial protein 18 kDa	MTP18	22q
223173_at	spinster	SPIN1	16p11.2
223193_x_at	growth and transformation-dependent protein	E2IG5	3q21.1
223208_at	potassium channel tetramerisation domain containing 10	KCTD10	12q24.11
223212_at	zinc finger, DHHC-type containing 16	ZDHHC16	10q24.1
223266_at	amyotrophic lateral sclerosis 2 (juvenile) chromosome region, candidate 2	ALS2CR2	2q33-q34
223333_s_at	angiopoietin-like 4	ANGPTL4	19p13.3
223349_s_at	BCL2-related ovarian killer	BOK	2q37.3
223376_s_at	brain protein I3	BRI3	7q21.3
223391_at	sphingosine-1-phosphate phosphatase 1	SGPP1	14q23.2
223439_at	NF-kappaB activating protein	NKAP	Xq24
223449_at	sema domain, transmembrane domain (TM), and cytoplasmic domain, (semaphorin) 6A	SEMA6A	5q23.1
223482_at	transmembrane protein induced by tumor necrosis factor alpha	TMPIT	7q11.23
223499_at	C1q and tumor necrosis factor related protein 5	C1QTNF5	11q23.3
223501_at	tumor necrosis factor (ligand) superfamily, member 13b	TNFSF13B	13q32-34
223502_s_at	tumor necrosis factor (ligand) superfamily, member 13b	TNFSF13B	13q32-34
223514_at	caspase recruitment domain family, member 11	CARD11	7p22
223518_at	DNA fragmentation factor, 45kDa, alpha polypeptide	DFFA	1p36.3-p36.2
223537_s_at	wingless-type MMTV integration site family, member 5B	WNT5B	12p13.3
223565_at	proapoptotic caspase adaptor protein	PACAP	5q23-5q31
223571_at	C1q and tumor necrosis factor related protein 6	C1QTNF6	22q13.1
223587_s_at	amnionless homolog (mouse)	AMN	14q32.3
223588_at	THAP domain containing, apoptosis associated protein 2	THAP2	12q21.1
223664_x_at	BCL2-like 13 (apoptosis facilitator)	BCL2L13	22q11
223708_at	C1q and tumor necrosis factor related protein 4	C1QTNF4	11q11
223720_at	esophagus cancer-related gene-2	ECG2	5q32
223746_at	serine/threonine kinase 4	STK4	20q11.2-q13.2
223749_at	C1q and tumor necrosis factor related protein 2	C1QTNF2	5q33.3
223818_s_at	hepatitis B virus x associated protein	HBXAP	11q13.5
223827_at	tumor necrosis factor receptor superfamily, member 19	TNFRSF19	13q12.11-q12.3
223828_s_at	lectin, galactoside-binding, soluble, 12 (galectin 12)	LGALS12	11q13
223834_at	CD274 antigen	CD274	9p24
223837_at	GULP, engulfment adaptor PTB domain containing 1	GULP1	2q32.3-q33
223842_s_at	scavenger receptor class A, member 3	SCARA3	8p21
223843_at	scavenger receptor class A, member 3	SCARA3	8p21
223846_at	5-azacytidine induced 2	AZI2	3p24.1
223851_s_at	tumor necrosis factor receptor superfamily, member 18	TNFRSF18	1p36.3
223852_s_at	serine/threonine kinase 40	STK40	1p34.3
223877_at	C1q and tumor necrosis factor related protein 7	C1QTNF7	4p16-p15
223894_s_at	fused toes homolog (mouse)	FTS	16q12.2
223910_at	endoplasmic reticulum to nucleus signalling 2	ERN2	16p12.2
223919_at	p53-regulated apoptosis-inducing protein 1	P53AIP1	11q24
223920_s_at	p53-regulated apoptosis-inducing protein 1	P53AIP1	11q24
223944_at	NACHT, leucine rich repeat and PYD containing 12	NALP12	19q13.42
223985_at	coiled-coil domain containing 10	CCDC10	9q31
223999_at	Peptidylprolyl isomerase (cyclophilin)-like 2	PPIL2	22q11.21
224016_at	homeodomain interacting protein kinase 2	HIPK2	7q32-q34
224031_at	Serine/threonine kinase 17a (apoptosis-inducing)	STK17A	7p12-p14
224035_s_at	BCL2-like 13 (apoptosis facilitator)	BCL2L13	22q11
224044_at	ras homolog gene family, member T1	RHOT1	17q11.2
224065_at	homeodomain interacting protein kinase 2	HIPK2	7q32-q34
224066_s_at	homeodomain interacting protein kinase 2	HIPK2	7q32-q34
224069_x_at	purinergic receptor P2X, ligand-gated ion channel, 2	P2RX2	12q24.33
224079_at	interleukin 17C	IL17C	16q24
224090_s_at	tumor necrosis factor receptor superfamily, member 19	TNFRSF19	13q12.11-q12.3
224113_at	caspase recruitment domain family, member 14	CARD14	17q25
224190_x_at	caspase recruitment domain family, member 4	CARD4	7p15-p14
224197_s_at	C1q and tumor necrosis factor related protein 1	C1QTNF1	17q25.3
224217_s_at	Fas (TNFRSF6) associated factor 1	FAF1	1p33
224218_s_at	trichorhinophalangeal syndrome I	TRPS1	8q24.12
224229_s_at	v-akt murine thymoma viral oncogene homolog 3 (protein kinase B, gamma)	AKT3	1q43-q44
224307_x_at	membrane associated guanylate kinase, WW and PDZ domain containing 3	MAGI3	1p12-p11.2
224345_x_at	growth and transformation-dependent protein /// growth and transformation-dependent protein	E2IG5	3q21.1
224394_at	ring finger protein 7 /// ring finger protein 7	RNF7	3q22-q24
224395_s_at	ring finger protein 7 /// ring finger protein 7	RNF7	3q22-q24
224399_at	programmed cell death 1 ligand 2 /// programmed cell death 1 ligand 2	PDCD1LG2	9p24.2
224407_s_at	Mst3 and SOK1-related kinase /// Mst3 and SOK1-related kinase	MASK	Xq26.2
224413_s_at	TM2 domain containing 2 /// TM2 domain containing 2	TM2D2	8p11.23
224414_s_at	caspase recruitment domain family, member 6 /// caspase recruitment domain family, member 6	CARD6	5p13.1
224432_at	SH3-domain GRB2-like endophilin B2 /// SH3-domain GRB2-like endophilin B2	SH3GLB2	9q34
224433_s_at	DEAD (Asp-Glu-Ala-Asp) box polypeptide 54 /// DEAD (Asp-Glu-Ala-Asp) box polypeptide 54	DDX54	12q24.13
224439_x_at	ring finger protein 7 /// ring finger protein 7	RNF7	3q22-q24
224445_s_at	zinc finger, FYVE domain containing 21 /// zinc finger, FYVE domain containing 21	ZFYVE21	14q32.33
224453_s_at	ethanolamine kinase 1 /// ethanolamine kinase 1	ETNK1	12p12.1
224454_at	ethanolamine kinase 1 /// ethanolamine kinase 1	ETNK1	12p12.1
224461_s_at	apoptosis-inducing factor (AIF)-like mitochondrion-associated inducer of death /// apoptosis-inducing factor (AIF)-like mitochondrion-associated inducer of death	AMID	10q22.1
224467_s_at	hypothetical protein MGC13096 /// hypothetical protein MGC13096	MGC13096	19q13.11
224503_s_at	zinc finger, CCHC domain containing 2 /// zinc finger, CCHC domain containing 2	ZCCHC2	18q21.33
224511_s_at	thioredoxin-like 5 /// thioredoxin-like 5	TXNL5	17p13.1
224553_s_at	tumor necrosis factor receptor superfamily, member 18	TNFRSF18	1p36.3
224557_x_at	purinergic receptor P2X, ligand-gated ion channel, 2	P2RX2	12q24.33
224564_s_at	reticulon 3	RTN3	11q13
224635_s_at	baculoviral IAP repeat-containing 6 (apollon)	BIRC6	2p22-p21
224720_at	mindbomb homolog 1 (Drosophila)	MIB1	18q11.2
224722_at	mindbomb homolog 1 (Drosophila)	MIB1	18q11.2
224736_at	cell division cycle and apoptosis regulator 1	CCAR1	10q21.3
224737_x_at	cell division cycle and apoptosis regulator 1	CCAR1	10q21.3
224756_s_at	HLA-B associated transcript 5	BAT5	6p21.3
224814_at	dipeptidylpeptidase 7	DPP7	9q34.3
224815_at	COMM domain containing 7	COMMD7	20q11.21
224827_at	Dendritic cell-derived ubiquitin-like protein	DC-UbP	5q35.1
224834_at	Dendritic cell-derived ubiquitin-like protein	DC-UbP	5q35.1
224849_at	tetratricopeptide repeat domain 17	TTC17	11p12-p11.2
224882_at	acyl-CoA synthetase short-chain family member 1	ACSS1	20p11.23-p11.21
224889_at	forkhead box O3A	FOXO3A	6q21
224891_at	forkhead box O3A	FOXO3A	6q21
224907_s_at	SH3-domain GRB2-like endophilin B2	SH3GLB2	9q34
224913_s_at	translocase of inner mitochondrial membrane 50 homolog (yeast)	TIMM50	19q13.2
224914_s_at	cytokine induced protein 29 kDa	CIP29	12q13.2
224917_at	microRNA 21	MIRN21	---
224947_at	ring finger protein 26	RNF26	11q23
224986_s_at	3-phosphoinositide dependent protein kinase-1	PDPK1	16p13.3
225006_x_at	TH1-like (Drosophila)	TH1L	20q13
225015_s_at	serine/threonine kinase 40	STK40	1p34.3
225078_at	epithelial membrane protein 2	EMP2	16p13.2
225079_at	epithelial membrane protein 2	EMP2	16p13.2
225080_at	Myosin IC	MYO1C	17p13
225090_at	synovial apoptosis inhibitor 1, synoviolin	SYVN1	11q13
225097_at	Homeodomain interacting protein kinase 2	HIPK2	7q32-q34
225115_at	Homeodomain interacting protein kinase 2	HIPK2	7q32-q34
225116_at	Homeodomain interacting protein kinase 2	HIPK2	7q32-q34
225179_at	Huntingtin interacting protein 2	HIP2	4p14
225261_x_at	TH1-like (Drosophila)	TH1L	20q13
225262_at	FOS-like antigen 2	FOSL2	2p23.3
225275_at	EGF-like repeats and discoidin I-like domains 3	EDIL3	5q14
225297_at	coiled-coil domain containing 5 (spindle associated)	CCDC5	18q21.1
225339_at	Sperm associated antigen 9	SPAG9	17q21.33
225364_at	serine/threonine kinase 4	STK4	20q11.2-q13.2
225368_at	Homeodomain interacting protein kinase 2	HIPK2	7q32-q34
225379_at	microtubule-associated protein tau	MAPT	17q21.1
225418_at	Poliovirus receptor-related 2 (herpesvirus entry mediator B)	PVRL2	19q13.2-q13.4
225428_s_at	DEAD (Asp-Glu-Ala-Asp) box polypeptide 54	DDX54	12q24.13
225434_at	death effector domain containing 2	DEDD2	19q13.2
225451_at	GRIP1 associated protein 1	GRIPAP1	Xp11
225472_at	HLA-B associated transcript 4	BAT4	6p21.3
225476_at	HLA-B associated transcript 4	BAT4	6p21.3
225514_at	---	---	---
225557_at	AXIN1 up-regulated 1	AXUD1	3p22
225589_at	SH3 multiple domains 2	SH3MD2	4q32.3-q33
225590_at	SH3 multiple domains 2	SH3MD2	4q32.3-q33
225606_at	BCL2-like 11 (apoptosis facilitator)	BCL2L11	2q13
225646_at	cathepsin C	CTSC	11q14.1-q14.3
225647_s_at	cathepsin C	CTSC	11q14.1-q14.3
225655_at	ubiquitin-like, containing PHD and RING finger domains, 1	UHRF1	19p13.3
225656_at	EF-hand domain (C-terminal) containing 1	EFHC1	6p12.3
225660_at	sema domain, transmembrane domain (TM), and cytoplasmic domain, (semaphorin) 6A	SEMA6A	5q23.1
225781_at	Mitogen-activated protein kinase 9	MAPK9	5q35
225809_at	DKFZP564O0823 protein	DKFZP564O0823	4q13.3-q21.3
225816_at	PHD finger protein 17	PHF17	4q26-q27
225820_at	PHD finger protein 17	PHF17	4q26-q27
225858_s_at	baculoviral IAP repeat-containing 4	BIRC4	Xq25
225859_at	baculoviral IAP repeat-containing 4	BIRC4	Xq25
225865_x_at	TH1-like (Drosophila)	TH1L	20q13
225912_at	tumor protein p53 inducible nuclear protein 1	TP53INP1	8q22
225927_at	mitogen-activated protein kinase kinase kinase 1	MAP3K1	5q11.2
225930_at	NFKB inhibitor interacting Ras-like 1	NKIRAS1	3p24.2
225987_at	STEAP family member 4	STEAP4	7q21.12
226004_at	Cdk5 and Abl enzyme substrate 2	CABLES2	20q13.33
226032_at	caspase 2, apoptosis-related cysteine peptidase (neural precursor cell expressed, developmentally down-regulated 2)	CASP2	7q34-q35
226036_x_at	caspase 2, apoptosis-related cysteine peptidase (neural precursor cell expressed, developmentally down-regulated 2)	CASP2	7q34-q35
226037_s_at	TAF9-like RNA polymerase II, TATA box binding protein (TBP)-associated factor, 31kDa	TAF9L	Xq13.1-q21.1
226094_at	Phosphoinositide-3-kinase, class 2, alpha polypeptide	PIK3C2A	11p15.5-p14
226101_at	protein kinase C, epsilon	PRKCE	2p21
226137_at	AT-binding transcription factor 1	ATBF1	16q22.3-q23.1
226162_at	solute carrier family 30 (zinc transporter), member 6	SLC30A6	2p22.3
226241_s_at	mitochondrial ribosomal protein L52	MRPL52	14q11.2
226270_at	SEC5-like 1 (S. cerevisiae)	SEC5L1	6p25.3
226280_at	BCL2/adenovirus E1B 19kDa interacting protein 2	BNIP2	15q22.2
226286_at	RNA binding motif and ELMO domain 1	RBED1	2p11.2
226352_at	Junction-mediating and regulatory protein	JMY	5q14.1
226440_at	Dual specificity phosphatase 22	DUSP22	6p25.3
226465_s_at	SON DNA binding protein	SON	21q22.1-q22.2|21q22.11
226474_at	nucleotide-binding oligomerization domains 27	NOD27	16q13
226502_at	ELMO domain containing 2	ELMOD2	4q31.21
226514_at	zinc finger protein 71 (Cos26)	ZNF71	19q13.4
226518_at	potassium channel tetramerisation domain containing 10	KCTD10	12q24.11
226525_at	Serine/threonine kinase 17b (apoptosis-inducing)	STK17B	2q32.3
226530_at	Bcl2 modifying factor	BMF	15q14
226551_at	receptor (TNFRSF)-interacting serine-threonine kinase 1	RIPK1	6p25.2
226581_at	zinc finger, FYVE domain containing 20	ZFYVE20	3p25.1
226770_at	membrane associated guanylate kinase, WW and PDZ domain containing 3	MAGI3	1p12-p11.2
226798_at	BCL2-like 13 (apoptosis facilitator)	BCL2L13	22q11
226839_at	TR4 orphan receptor associated protein TRA16	TRA16	19p13.11
226899_at	unc-5 homolog B (C. elegans)	UNC5B	10q22.1
226930_at	fibronectin type III domain containing 1	FNDC1	6q25
226935_s_at	cisplatin resistance related protein CRR9p	CRR9	5pter-p15.3
227060_at	tumor necrosis factor receptor superfamily, member 19-like	TNFRSF19L	11q13.4
227102_at	tripartite motif-containing 35	TRIM35	8p21.2
227143_s_at	BH3 interacting domain death agonist	BID	22q11.1
227146_at	quiescin Q6-like 1	QSCN6L1	9q34.3
227178_at	CUG triplet repeat, RNA binding protein 2	CUGBP2	10p13
227264_at	TNF receptor-associated factor 6	TRAF6	11p12
227345_at	tumor necrosis factor receptor superfamily, member 10d, decoy with truncated death domain	TNFRSF10D	8p21
227357_at	TAK1-binding protein 3	TAB3	Xp21.3
227393_at	transmembrane protein 16J	TMEM16J	11p15.5
227458_at	CD274 antigen	PDCD1LG1	9p24
227558_at	chromobox homolog 4 (Pc class homolog, Drosophila)	CBX4	17q25.3
227600_at	Mitochondrial ribosomal protein S30	MRPS30	5q11
227639_at	phosphatidylinositol glycan, class K	PIGK	1p31.1
227751_at	Programmed cell death 5	PDCD5	19q12-q13.1
227757_at	Cullin 4A	CUL4A	13q34
227759_at	proprotein convertase subtilisin/kexin type 9	PCSK9	1p32.3
227812_at	tumor necrosis factor receptor superfamily, member 19	TNFRSF19	13q12.11-q12.3
227848_at	phosphatidylethanolamine-binding protein 4	PEBP4	8p21.3
227863_at	cathepsin D (lysosomal aspartyl peptidase)	CTSD	11p15.5
227886_at	cathepsin D (lysosomal aspartyl peptidase)	CTSD	11p15.5
227904_at	5-azacytidine induced 2	AZI2	3p24.1
227905_s_at	5-azacytidine induced 2	AZI2	3p24.1
227961_at	cathepsin B	CTSB	8p22
227971_at	Nik related kinase	NRK	Xq22.3
228014_at	chromosome 9 open reading frame 115	C9orf115	9q34.11
228139_at	receptor-interacting serine-threonine kinase 3	RIPK3	14q11.2
228182_at	adenylate cyclase 5	ADCY5	3q13.2-q21
228183_s_at	RPA interacting protein	RIP	17p13.2
228188_at	FOS-like antigen 2	FOSL2	2p23.3
228269_x_at	calsenilin, presenilin binding protein, EF-hand transcription factor	CSEN	2q21.1
228272_at	caspase recruitment domain family, member 9	CARD9	9q34.3
228317_at	Zinc finger, A20 domain containing 2	ZA20D2	9q13-q21
228363_at	baculoviral IAP repeat-containing 4	BIRC4	Xq25
228408_s_at	SDA1 domain containing 1	SDAD1	4q21.1
228420_at	programmed cell death 2	PDCD2	6q27
228430_at	CDNA FLJ41459 fis, clone BRSTN2014633	---	---
228445_at	apoptosis-inducing factor (AIF)-like mitochondrion-associated inducer of death	AMID	10q22.1
228460_at	zinc finger protein 319	ZNF319	16q13
228483_s_at	Phosphoglycerate kinase 1	PGK1	Xq13
228509_at	SPHK1 (sphingosine kinase type 1) interacting protein	SKIP	2q36
228516_at	congenital dyserythropoietic anemia, type I	CDAN1	15q15.2
228541_x_at	Hypothetical gene supported by AK098314	---	15q26.1
228550_at	reticulon 4 receptor	RTN4R	22q11.21
228617_at	XIAP associated factor-1	BIRC4BP	17p13.1
228620_at	Protein kinase, interferon-inducible double stranded RNA dependent activator	PRKRA	2q31.2
228641_at	caspase recruitment domain family, member 8	CARD8	19q13.32
228670_at	telomerase-associated protein 1	TEP1	14q11.2
228703_at	procollagen-proline, 2-oxoglutarate 4-dioxygenase (proline 4-hydroxylase), alpha polypeptide III	P4HA3	11q13.4
228714_at	Protein kinase, interferon-inducible double stranded RNA dependent activator	PRKRA	2q31.2
228726_at	Serpin peptidase inhibitor, clade B (ovalbumin), member 1	SERPINB1	6p25
228782_at	secretoglobin, family 3A, member 2	SCGB3A2	5q32
228806_at	RAR-related orphan receptor C	RORC	1q21
228890_at	atonal homolog 8 (Drosophila)	ATOH8	2p11.2
228929_at	TNF receptor-associated protein 1	TRAP1	16p13.3
229069_at	cytokine induced protein 29 kDa	CIP29	12q13.2
229151_at	Solute carrier family 14 (urea transporter), member 1 (Kidd blood group)	SLC14A1	18q11-q12
229193_at	Cisplatin resistance-associated overexpressed protein	CROP	17q21.33
229283_at	programmed cell death 6	PDCD6	5pter-p15.2
229321_s_at	BH3 interacting domain death agonist	BID	22q11.1
229326_at	Tumor necrosis factor (ligand) superfamily, member 12	TNFSF13	17p13.1
229337_at	ubiquitin specific peptidase 2	USP2	11q23.3
229354_at	programmed cell death 6 /// aryl-hydrocarbon receptor repressor	PDCD6 /// AHRR	5pter-p15.2 /// 5p15.3
229415_at	cytochrome c, somatic	CYCS	7p15.3
229454_at	BCL2-associated transcription factor 1	BCLAF1	6q22-q23
229515_at	CDNA FLJ37846 fis, clone BRSSN2012838	---	---
229519_at	fragile X mental retardation, autosomal homolog 1	FXR1	3q28
229692_at	Apoptosis inhibitor 5	API5	11p12-q12
229731_at	forkhead-like 18 (Drosophila)	FKHL18	20q11.1-q11.2
229882_at	ribosomal protein S15a	RPS15A	16p
229960_at	mitogen-activated protein kinase kinase kinase 6	MAP3K6	1p36.11
229963_at	NGFRAP1-like 1	NGFRAP1L1	Xq22.1
230150_at	B-cell receptor-associated protein 29	BCAP29	7q22-q31
230182_at	Programmed cell death 7	PDCD7	15q22.31
230201_at	Fragile X mental retardation, autosomal homolog 1	FXR1	3q28
230221_at	HLA-B associated transcript 5	BAT5	6p21.3
230330_at	Protein phosphatase 1D magnesium-dependent, delta isoform	PPM1D	17q23.2
230402_at	dual specificity phosphatase 15	DUSP15	20q11.21
230409_at	Membrane associated guanylate kinase, WW and PDZ domain containing 3	MAGI-3	1p12-p11.2
230427_s_at	BCL2-associated athanogene 5	BAG5	14q32.32
230499_at	Transcribed locus	---	---
230533_at	protein kinase C binding protein 1	PRKCBP1	20q13.12
230621_at	hypothetical protein LOC285148	LOC285148	2p25.2
230690_at	tubulin, beta 1	TUBB1	20q13.32
230826_at	monocyte to macrophage differentiation-associated 2	MMD2	7p22.1
230829_at	cystatin 9-like (mouse)	CST9L	20p11.21
230838_s_at	cytokine induced apoptosis inhibitor 1	CIAPIN1	16q13-q21
230856_at	WD40 repeat protein Interacting with phosphoInositides of 49kDa	WIPI49	17q24.2
230877_at	immunoglobulin heavy constant delta	IGHD	14q32.33
230879_at	BCL2-associated athanogene 2	BAG2	6p12.3-p11.2
230936_at	DnaJ (Hsp40) related, subfamily B, member 13	DNAJB13	11q13.4
230965_at	ubiquitin specific peptidase 2	USP2	11q23.3
231008_at	Unc-5 homolog C (C. elegans)-like	UNC5CL	6p21.1
231026_at	EF-hand domain (C-terminal) containing 1	EFHC1	6p12.3
231109_at	CUG triplet repeat, RNA binding protein 2	CUGBP2	10p13
231178_at	spermatogenesis associated 4	SPATA4	4q34.2
231206_at	Unc-13 homolog B (C. elegans)	UNC13B	9p12-p11
231207_at	Mitochondrial ribosomal protein S30	MRPS30	5q11
231218_at	Amyotrophic lateral sclerosis 2 (juvenile) chromosome region, candidate 12	ALS2CR12	2q33.1
231234_at	cathepsin C	CTSC	11q14.1-q14.3
231248_at	Cystatin E/M	CST6	11q13
231325_at	Unc-5 homolog D (C. elegans)	UNC5D	8p12
231428_at	Thioredoxin domain containing 5	TXNDC5	6p24.3
231476_at	Calsequestrin 1 (fast-twitch, skeletal muscle)	CASQ1	1q21
231490_at	Paired box gene 3 (Waardenburg syndrome 1)	PAX3	2q35-q37
231599_x_at	D4, zinc and double PHD fingers family 1	DPF1	19q13.13-q13.2
231628_s_at	Serpin peptidase inhibitor, clade B (ovalbumin), member 6	SERPINB6	6p25
231655_x_at	Serpin peptidase inhibitor, clade B (ovalbumin), member 6	SERPINB6	6p25
231666_at	paired box gene 3 (Waardenburg syndrome 1)	PAX3	2q35-q37|2q35
231697_s_at	Transmembrane protein 49	VMP1	17q23.2
231713_s_at	signal transducer and activator of transcription 3 interacting protein 1	STATIP1	18q12.2
231722_at	caspase 14, apoptosis-related cysteine peptidase	CASP14	19p13.1
231733_at	ICEBERG caspase-1 inhibitor	ICEBERG	11q21-q22
231748_at	UL16 binding protein 3	ULBP3	6q25
231765_at	zinc finger, FYVE domain containing 20	ZFYVE20	3p25.1
231774_at	calsenilin, presenilin binding protein, EF-hand transcription factor	CSEN	2q21.1
231775_at	tumor necrosis factor receptor superfamily, member 10a	TNFRSF10A	8p21
231809_x_at	programmed cell death 7	PDCD7	15q22.31
231810_at	BRI3 binding protein	BRI3BP	12q24.31
231930_at	ELMO domain containing 1	ELMOD1	11q22.3
231932_at	TRAF3 interacting protein 3	TRAF3IP3	1q32.3-q41
231947_at	myc target 1	MYCT1	6q25.2
232050_at	Hypothetical protein LOC283874 /// 3-phosphoinositide dependent protein kinase-1	LOC283874 /// PDPK1	16p13.3
232062_at	adenylate cyclase 1 (brain)	ADCY1	7p13-p12
232078_at	poliovirus receptor-related 2 (herpesvirus entry mediator B)	PVRL2	19q13.2-q13.4
232079_s_at	poliovirus receptor-related 2 (herpesvirus entry mediator B)	PVRL2	19q13.2-q13.4
232092_at	mitochondrial carrier triple repeat 1	MCART1	9p13.3-p12
232148_at	Neutral sphingomyelinase (N-SMase) activation associated factor	NSMAF	8q12-q13
232149_s_at	neutral sphingomyelinase (N-SMase) activation associated factor	NSMAF	8q12-q13
232160_s_at	TNFAIP3 interacting protein 2	TNIP2	4p16.3
232210_at	B-cell CLL/lymphoma 2	BCL2	18q21.33
232222_at	chromosome 18 open reading frame 49	C18orf49	18q21.33
232229_at	amyotrophic lateral sclerosis 4	ALS4	9q34.13
232365_at	seven in absentia homolog 1 (Drosophila)	SIAH1	16q12
232419_at	heat shock 70kDa protein 5 (glucose-regulated protein, 78kDa) binding protein 1	HSPA5BP1	11q12.2
232431_at	Nuclear receptor subfamily 3, group C, member 1 (glucocorticoid receptor)	NR3C1	5q31
232466_at	Cullin 4A	CUL4A	13q34
232546_at	Tumor protein p73	TP73	1p36.3
232588_at	stromal antigen 1	STAG1	3q22.3
232597_x_at	Homo sapiens, clone IMAGE:4689315	---	---
232608_x_at	caspase recruitment domain family, member 14	CARD14	17q25
232614_at	B-cell CLL/lymphoma 2	BCL2	18q21.33
232617_at	cathepsin S	CTSS	1q21
232622_at	Protein kinase C, epsilon	PRKCE	2p21
232630_at	Likely ortholog of mouse monocyte macrophage 19	MMRP19	11p13
232660_at	BCL2-antagonist of cell death	BAD	11q13.1
232674_at	urocortin 2	UCN2	3p21.3
232739_at	Spi-B transcription factor (Spi-1/PU.1 related)	SPIB	19q13.3-q13.4
232753_at	Zinc finger protein 346	ZNF346	5q35.2
232771_at	Nik related kinase	NRK	Xq22.3
232792_at	ring finger protein 36	RNF36	15q14
232819_s_at	Lymphotoxin beta receptor (TNFR superfamily, member 3)	LTBR	12p13
232882_at	Forkhead box O1A (rhabdomyosarcoma)	FOXO1A	13q14.1
232930_at	Dedicator of cytokinesis 1	DOCK1	10q26.13-q26.3
232969_at	caspase recruitment domain family, member 8	CARD8	19q13.32
233006_at	Septin 4	2004-09-01	17q22-q23
233093_s_at	baculoviral IAP repeat-containing 6 (apollon)	BIRC6	2p22-p21
233110_s_at	BCL2-like 12 (proline rich)	BCL2L12	19q13.3
233171_at	glutamate receptor, ionotropic, N-methyl-D-aspartate 3A	GRIN3A	9q31.1
233182_x_at	Ataxin 3	ATXN3	14q24.3-q32.2
233220_at	glutamate receptor, ionotropic, N-methyl-D-aspartate 3A	GRIN3A	9q31.1
233290_at	---	---	---
233464_at	BCL2-like 14 (apoptosis facilitator)	BCL2L14	12p13-p12
233573_s_at	WD repeat domain 6	WDR6	3p21.31
233668_at	EGF-like repeats and discoidin I-like domains 3	EDIL3	5q14
233674_at	Forkhead box O3A	FOXO3A	6q21
233679_at	Mitogen-activated protein kinase kinase kinase 7 interacting protein 1	MAP3K7IP1	22q13.1
233688_at	calsenilin, presenilin binding protein, EF-hand transcription factor	CSEN	2q21.1
233754_x_at	zinc finger protein 71 (Cos26)	ZNF71	19q13.4
233768_at	ATG5 autophagy related 5 homolog (S. cerevisiae)	APG5L	6q21
233797_s_at	cystatin 11	CST11	20p11.21
233808_at	Serine/threonine kinase 3 (STE20 homolog, yeast)	STK3	8q22.2
233875_at	EGF-like repeats and discoidin I-like domains 3	EDIL3	5q14
233876_at	Ethanolamine kinase 1	ETNK1	12p12.1
233912_x_at	ELMO domain containing 2	ELMOD2	4q31.21
233921_s_at	MAD1 mitotic arrest deficient-like 1 (yeast)	MAD1L1	7p22
233968_at	cystatin 11	CST11	20p11.21
234084_x_at	Malate dehydrogenase 2, NAD (mitochondrial)	MDH2	7p12.3-q11.2
234089_at	Protein kinase C, epsilon	PRKCE	2p21
234096_at	PARK2 co-regulated	PACRG	6q26
234131_at	ADAM metallopeptidase domain 10	ADAM10	15q2
234151_at	CUG triplet repeat, RNA binding protein 2	CUGBP2	10p13
234191_at	BCL2-like 14 (apoptosis facilitator)	BCL2L14	12p13-p12
234198_at	Calsenilin, presenilin binding protein, EF-hand transcription factor	CSEN	2q21.1
234231_at	hypothetical protein LOC197350	LOC197350	16p13.3
234351_x_at	trichorhinophalangeal syndrome I	TRPS1	8q24.12
234491_s_at	salvador homolog 1 (Drosophila)	SAV1	14q13-q23
234519_at	likely ortholog of mouse NOBOX /// similar to OG-2 homeodomain protein-like; similar to U65067 (PID:g1575526)	NOBOX /// LOC402714	7q35
234570_at	zinc finger protein 71 (Cos26)	ZNF71	19q13.4
234575_at	zinc finger protein 71 (Cos26)	ZNF71	19q13.4
234609_at	Protein kinase C, epsilon	PRKCE	2p21
234776_at	diencephalon/mesencephalon homeobox 1	DMBX1	1p33
234803_at	cystatin-like 1	CSTL1	20p11.21
234959_at	Apoptosis related protein APR-4	---	---
234965_at	Apoptosis related protein APR-4	---	---
235020_at	TAF4b RNA polymerase II, TATA box binding protein (TBP)-associated factor, 105kDa	TAF4B	18q11.2
235024_at	PHD finger protein 17	PHF17	4q26-q27
235049_at	adenylate cyclase 1 (brain)	ADCY1	7p13-p12
235113_at	peptidylprolyl isomerase (cyclophilin)-like 5	PPIL5	14q21.3
235116_at	TNF receptor-associated factor 1	TRAF1	9q33-q34
235222_x_at	baculoviral IAP repeat-containing 4	BIRC4	Xq25
235226_at	cell division cycle 2-like 6 (CDK8-like)	CDC2L6	6q21
235239_at	quiescin Q6-like 1	QSCN6L1	9q34.3
235240_at	Ataxin 3	ATXN3	14q24.3-q32.2
235381_at	Hepatitis B virus x associated protein	HBXAP	11q13.5
235480_at	Mitogen-activated protein kinase kinase kinase 7 interacting protein 1	MAP3K7IP1	22q13.1
235572_at	spindle pole body component 24 homolog (S. cerevisiae)	SPBC24	19p13.2
235641_at	Tribbles homolog 1 (Drosophila)	TRIB1	8q24.13
235688_s_at	TNF receptor-associated factor 4	TRAF4	17q11-q12
235714_at	---	---	---
235739_at	Nuclear receptor subfamily 4, group A, member 2	NR4A2	2q22-q23
235745_at	endoplasmic reticulum to nucleus signalling 1	ERN1	17q24.2
235792_x_at	Phosphoinositide-3-kinase, class 2, alpha polypeptide	PIK3C2A	11p15.5-p14
235813_at	Protein kinase, interferon-inducible double stranded RNA dependent activator	PRKRA	2q31.2
235827_at	mitogen-activated protein kinase kinase kinase 7 interacting protein 1	MAP3K7IP1	22q13.1
235962_at	5-azacytidine induced 2	AZI2	3p24.1
235983_at	Amyotrophic lateral sclerosis 2 (juvenile) chromosome region, candidate 3	ALS2CR3	2q33
236077_at	glucosidase, alpha; neutral C	GANC	15q15.2
236200_at	Fas (TNFRSF6) associated factor 1	FAF1	1p33
236259_at	serine/threonine kinase 4	STK4	20q11.2-q13.2
236267_at	zinc finger protein 346	ZNF346	5q35.2
236292_at	Ring finger protein 130	RNF130	5q35.3
236326_at	histone deacetylase 7A	HDAC7A	12q13.1
236392_at	p53-associated parkin-like cytoplasmic protein	PARC	6p21.1
236402_at	CDNA FLJ42263 fis, clone TKIDN2014570	---	---
236448_at	unc-5 homolog A (C. elegans)	UNC5A	5q35.2
236449_at	Cystatin B (stefin B)	CSTB	21q22.3
236459_at	Protein kinase C, epsilon	PRKCE	2p21
236481_at	Fumarylacetoacetate hydrolase (fumarylacetoacetase)	FAH	15q23-q25
236491_at	BCL2-like 10 (apoptosis facilitator)	BCL2L10	15q21
236524_at	TM2 domain containing 1	BBP	1p31.3
236534_at	BCL2/adenovirus E1B 19kD interacting protein like	BNIPL	1q21.2
236566_at	Cell division cycle and apoptosis regulator 1	CCAR1	10q21.3
236573_at	Mindbomb homolog 1 (Drosophila)	MIB1	18q11.2
236599_at	Serpin peptidase inhibitor, clade E (nexin, plasminogen activator inhibitor type 1), member 2	SERPINE2	2q33-q35
236612_at	Sphingosine-1-phosphate phosphatase 1	SGPP1	14q23.2
236667_at	hypothetical LOC144404	LOC144404	12q24.31
236729_at	Caspase 3, apoptosis-related cysteine peptidase	CASP3	4q34
236733_at	Fas (TNFRSF6) associated factor 1	FAF1	1p33
236867_at	Carbohydrate kinase-like	CARKL	17p13
236877_at	Dedicator of cytokinesis 1	DOCK1	10q26.13-q26.3
236934_at	Insulin-like growth factor 1 receptor	IGF1R	15q26.3
236970_s_at	B-cell receptor-associated protein 29	BCAP29	7q22-q31
236982_at	Pituitary tumor-transforming 1 interacting protein	PTTG1IP	21q22.3
237009_at	CD69 antigen (p60, early T-cell activation antigen)	CD69	12p13-p12
237010_at	STEAP family member 3	TSAP6	2q14.2
237107_at	protein kinase, interferon-inducible double stranded RNA dependent activator	PRKRA	2q31.2
237209_s_at	nuclear factor related to kappaB binding protein	NFRKB	11q24-q25
237210_at	nuclear factor related to kappaB binding protein	NFRKB	11q24-q25
237311_at	Dedicator of cytokinesis 1	DOCK1	10q26.13-q26.3
237367_x_at	CASP8 and FADD-like apoptosis regulator	CFLAR	2q33-q34
237376_at	Cullin 3	CUL3	2q36.3
237377_at	Insulin-like growth factor 1 receptor	IGF1R	15q26.3
237409_at	Death-associated protein kinase 1	DAPK1	9q34.1
237449_at	Sp8 transcription factor	SP8	7p21.2
237456_at	RING1 and YY1 binding protein	RYBP	3p13
237461_at	NACHT, leucine rich repeat and PYD containing 7	NALP7	19q13.42
237532_at	Tumor necrosis factor receptor superfamily, member 8	TNFRSF8	1p36
237546_at	Interleukin 19	IL19	1q32.2
237623_at	MRNA; cDNA DKFZp686L04236 (from clone DKFZp686L04236)	---	---
237626_at	RB1-inducible coiled-coil 1	RB1CC1	8p22-q21.13
237646_x_at	pleckstrin homology domain containing, family G (with RhoGef domain) member 5	PLEKHG5	1p36.31
237765_at	chromosome 14 open reading frame 68	C14orf68	14q32.2
237837_at	B-cell CLL/lymphoma 2	BCL2	18q21.33
237881_at	Insulin-like growth factor 1 receptor	IGF1R	15q26.3
237891_at	Mdm2, transformed 3T3 cell double minute 2, p53 binding protein (mouse)	MDM2	12q14.3-q15
237926_s_at	Poliovirus receptor-related 2 (herpesvirus entry mediator B)	PVRL2	19q13.2-q13.4
237972_at	KIAA0261	KIAA0261	10q23.2
237985_at	Cullin 3	CUL3	2q36.3
238003_at	hepatocyte cell adhesion molecule	FLJ25530	11q24.2
238446_at	hypothetical protein LOC153561	LOC153561	5q13.2
238494_at	TNF receptor-associated factor 3 interacting protein 1	TRAF3IP1	2q37.3
238509_at	Cullin 1	CUL1	7q36.1
238544_at	Insulin-like growth factor 1 receptor	IGF1R	15q26.3
238599_at	interleukin-1 receptor-associated kinase 1 binding protein 1	IRAK1BP1	6q14-q15
238669_at	prostaglandin-endoperoxide synthase 1 (prostaglandin G/H synthase and cyclooxygenase)	PTGS1	9q32-q33.3
238760_at	tyrosyl-tRNA synthetase	YARS	1p35.1
[truncated: 180 more rows]
